# Supplementary material for: A systems approach identifies Enhancer of Zeste Homolog 2 (EZH2) as a protective factor in epilepsy
Source: PLoS One. 2019 Dec 31;14(12):e0226733. doi: 10.1371/journal.pone.0226733 (PMC6938365; doi:10.1371/journal.pone.0226733)
Supplement: S1 Table — The first column contains all 9614 genes expressed across models and times. Subsequent columns contain lists of genes up- or down- regulated at least 2 Standard Deviations more than the mean fold change and are associated with FDR<5% at 1d, 3d or 10d post SE. (TXT) [file pone.0226733.s007.txt]

All	Day1_Up_2SD	Day1_Down_2SD	Day3_Up_2SD	Day3_Down_2SD	Day10_Up_2SD	Day10_Down_2SD
Lox	Lox	Map2k6	Lox	Adk	Lox	Smarcd2
Prss23	Trh	Hsd17b11	Prss23	Lin7b	Prss23	Lss
Rprm	Prss23	Nrsn2	Vim	Epha5	Rprm	Fndc5
Prss35	Fam110c	Evi2a	Lgals3	Ptprd	Prss35	Phkb
Lhfpl3	Rbp1	Wasf1	Rprm	Icam5	Lhfpl3	Sstr1
Ca10	Lgals3	Mlip	S100a4	Ptprn2	Ca10	Pianp
Rbp1	Timp1	Coro7	Gcnt1	Dact2	Rbp1	Ptgds
Trh	Cbln1	Mycn	Rbp1	RGD1564053	Trh	Fgfbp3
Sox11	Serpina3n	Cpne6	Prss35	Pdyn	Sox11	Cldn10
Gcnt1	Sdc1	Arsb	Gpnmb	Eftud2	Gcnt1	Amigo1
Frmd6	Tgfbi	Clmp	Fcrl2	Caly	Frmd6	Slco1c1
Tslp	Ccl2	Galnt14	C1s	Cartpt	Tslp	Myo6
C1s	Rgs4	Klf3	S100a3	Anln /// Anlnl1	C1s	Fmnl1
Lgals3	Sorcs1	Pkp2	Fcgr2a /// LOC100911825 /// LOC100912061 /// LOC100912098 /// LOC498276	Iqgap2	Lgals3	Epha5
Otud1	LOC100912228 /// Npy	Nbl1	Lhfpl3	Jun	Otud1	Aldoc
Plcxd3	Rprm	LOC100912409	Trh	Tbc1d8b	Plcxd3	Mro
Mmp9	Gadl1	Dbndd2	Mmp9	Pvrl1	Mmp9	Csgalnact2
Acvr1c	Ca10	Ctxn1	Sorcs1	Cdc42ep4	Acvr1c	Ncald
S100a3	LOC691995	Lmo7	Gfap	Dapk1	S100a3	Tram1l1
Fcgr2a /// LOC100911825 /// LOC100912061 /// LOC100912098 /// LOC498276	Wnt10a	Mtmr12	Acvr1c	Kirrel3	Fcgr2a /// LOC100911825 /// LOC100912061 /// LOC100912098 /// LOC498276	Mal2
Wls	LOC100362176	RGD1565844	Tslp	Nrip1	Wls	Lrrc73
Gadl1	C1s	Ramp2	Ociad2	Slc22a3	Gadl1	Msrb3
Serinc2	Il1r2	Pcca	LOC691995	Slc4a11	Serinc2	Nog
Lpar1	Nupr1	Akap5	Lyz2	Hnrnpm	Lpar1	Btg2
Sorcs1	Acvr1c	Nrgn	Mtmr11	Cpne4	Sorcs1	Scrn3
LOC100912228 /// Npy	S100a10	Tbc1d8b	Ca10	Plch1	LOC100912228 /// Npy	RGD1565033
Arhgap6	Sox11	LOC102554253	C1qc	Ntm	Arhgap6	Cdkn1c
Fcgr2b	Adamts1	Sparcl1	Otud1	Fam188a	Fcgr2b	Mtus2
Fosb	Faxdc2	Nt5e	Gadl1	Extl1	Fosb	Faim /// LOC100362113
Ociad2	Vim	Icam5	Cfh	Pqlc1	Ociad2	Synpr
S100a4	Tnip2	LOC100125377	A2m /// LOC100911545	Phkb	S100a4	Itpka
Vim	Gcnt1	Add3	Fcer1g	Vsnl1	Vim	Deptor
Nubpl	Tmbim1	Sfxn4	S100a10	LOC102555911	Nubpl	Atp1a3
Efr3a	Plcxd3	Thra	Plcxd3	Mtus2	Efr3a	Gjb6
Wnt10a	Epcam	Smyd2	Wnt10a	Scn4b	Wnt10a	Epdr1
LOC691995	Fam43b	Gstm5 /// LOC100912430	Nubpl	Cyp46a1	LOC691995	Aplp1
Nabp1	Ociad2	Tmem14a	Tspo	LOC100363441	Nabp1	Lin7b
Midn	3-Mar	Lama2	Serinc2	Rasd2	Midn	LOC102547607
Gpnmb	Podxl2	Mb21d2	Wls	Arrdc2	Gpnmb	Rapgef5
Mtmr11	Gpnmb	Akap7	Fcgr2b	Fmnl1	Mtmr11	Csad
Cd74	Col6a3	Htr5b	Frmd6	Cpne6	Cd74	Mrap2
Plin2	Man1a1	Afap1l1	Lgals1	Cdkn1c	Plin2	Tbc1d8b
Ptgs2	Zfp36	Asphd2	C1qa	Osbpl3	Ptgs2	Ddit4
Pla2g4a	Lhfpl3	Fam124a	Faxdc2	Csgalnact2	Pla2g4a	Rogdi
Inhba	Plin2	Chsy3 /// LOC100910780	Plin2	Tpd52l1	Inhba	Col19a1
Kif18a	Rcan2	Plch2	Ns5atp9	Adam11	Kif18a	Sdc2
Zfp521	S100a4	Nrbp2	Lpar1	Mtmr12	Zfp521	Brinp2
Fcer1g	Cd14	Nmb	Xdh	Gzmm	Fcer1g	Lmo2
Tmsbl1	Cryab	Negr1	Cd33	Nmrk1	Tmsbl1	Robo3
LOC100362176	LOC102553715 /// Mfap4	Tmem196	Cd74	Mro	LOC100362176	C1ql3
3-Mar	LOC100910163 /// LOC684871	Lmo3 /// LOC102556832	Timp1	Itga11	3-Mar	Nrsn2
Man1a1	S100a3	Fmnl1	Rnaset2	Tuba4a	Man1a1	Extl1
Cxcr7	Klhl40	Smpdl3a	LOC100912228 /// Npy	Jhdm1d	Cxcr7	Map2k6
Timp1	Crabp2 /// LOC100911902	Ntng1	Mt2A	Ankrd27	Timp1	Xxylt1
Tpbg	Bag3	S1pr1	Col6a3	Agt	Tpbg	Nr4a3
Gfap	Wls	Moxd1	Scn7a	Bcl6	Gfap	Ptprd
Rgs4	Nubpl	LOC683573 /// Rgcc	Tmem176b	Wif1	Rgs4	Tmem14a
Palmd	Midn	Slco1c1	Cxcr7	Mal2	Palmd	Dock9
Rcan2	Xdh	Camkk1	Fbln2	Msrb3	Rcan2	Zhx2
S100a10	Ptgs2	4-Sep	Necab3	Tfrc	S100a10	Kifc3
Runx1	Mmp9	Plcxd2	Cdca3	Ntng1	Runx1	Icam5
Necab3	Spc25	Klhl5	Apobec1	Etv1	Necab3	Cyp46a1
LOC100912188	Pdpn	Neurod1	Palmd	Rnf32	LOC100912188	Mum1l1
LOC102553140	Fosl2	Cml3	Ramp1	Lzts3	LOC102553140	Gstm5 /// LOC100912430
Tac3	Scn7a	Matk	Csf1r	Rnf182	Tac3	Dclk3
Col6a3	Shb	Gatm	Gng3	Ajap1	Col6a3	Tut1
Fosl2	Fcgr2b	Cartpt	Kif22	Plscr1	Fosl2	Nmb
Epcam	Inhba	Cys1	Cryl1	Brinp2	Epcam	Alkbh2
Zfp36l1	Flrt2	LOC684529	Sox11	LOC102548876	Zfp36l1	Sntg2
Tmod3	Nabp1	Ntsr2	C1r	Lsm8	Tmod3	Akap5
Tgfbi	Nfatc1	Rlbp1	Lcp1	Ccdc85c	Tgfbi	Ajap1
Fam110c	Tslp	Grm2	LOC100912188	Fgfbp3	Fam110c	Fhdc1
Bag3	Tspo	Apoe	Pld4	Alcam	Bag3	Plcxd2
Cfh	Gadd45a	Tnfrsf21	Sln	Igsf11	Cfh	Amer3
Rnasel	Atp10d	Kif26b	LOC685108 /// Plp2	Sntg2	Rnasel	Aloxe3
Arl4a	Lgals1	Ccdc85c	LOC100362176	Sparcl1	Arl4a	C1ql1
Ccl2	Serinc2	Pip5k1b	Arl11	Smarca2	Ccl2	Itgb4
Cd33	Mtmr11	Fam43a	Fosb	Tspyl2	Cd33	Psmd14
Cbln1	Pla2g4a	Ptprk	Ephb6	Arg1	Cbln1	Bcl6
Il1r2	Otud1	Nmrk1	Ptgs2	Ralyl	Il1r2	Scn4b
Plk2	Fam129b	Adra1d	Efr3a	Robo3	Plk2	Car11
Ramp1	Fn1	Sertad4	Maob	Itpr1	Ramp1	Fam131a /// LOC100912498
Xdh	Vegfa	Rwdd2a	Ctsz	Nhlh1	Xdh	Efnb3
Phf20l1	Runx1	Rap1gap2	Cyb561	Gabra5	Phf20l1	Ccdc134
Rnd3	Dok5	Cdh8	Col11a1	Nbl1	Rnd3	Ntng1
C1r	Clic1	Wipf1	Cd48	LOC683573 /// Rgcc	C1r	Rnf182
Megf11	Gadd45b	LOC100912084	Zfp36l1	Grem1	Megf11	Osbpl3
Tnip2	Procr	Npy5r	Rnasel	Fam131a /// LOC100912498	Tnip2	Smpd2
Sowahc	Cd63	Zfand2b	Tshz2	Ap1s2	Sowahc	Grm2
Tnfsf9	LOC102550863	Epha5	Clec4a3	Plch2	Tnfsf9	Dbp
LOC100910632	Prss35	Camkk2	Tyrobp	Cdc42ep3	LOC100910632	Slc22a3
Tyrobp	Ube2u	Cadps2	Clic1	LRRTM1	Tyrobp	RGD1564053
Gap43	Mustn1	Sorl1	Gadd45a	Plekhg3	Gap43	Pkp2
C1qa	Cyb561	Enox2	Draxin	Klhl4	C1qa	Smpdl3a
Bdnf	Palmd	Jph1	Lxn	Rab26	Bdnf	Ehd1
Arl11	Sorcs3	Car11	Shb	Arhgef3	Arl11	Ankh
Sdc1	Jup	Rgs10	Ifitm10	Efnb3	Sdc1	Gabra5
Tmod1	Ier2	Robo3	Man1a1	Adra1d	Tmod1	Kcnk4
Ptprn	Tnfrsf1a	Col19a1	Mpeg1	Homer1	Ptprn	Slc6a15
Shb	Tfpi2	Slc2a13	Rcan2	Cdh11	Shb	Cd302
Arl4d	Ifitm10	Camkv	Tmem176a	Cdh12	Arl4d	Il16
Flrt2	Msn	Calb1	Klhl40	Galnt18	Flrt2	LRRTM1
Ifitm10	Tagln2	Ddt	Mgst1	Slc2a13	Ifitm10	St6galnac3
LOC100911717	Rnasel	LOC100910797	Cd63	Tut1	LOC100911717	Smarca2
Msn	Frmd6	Camk2a	Gmfg	Sorl1	Msn	Cdh11
Lcp1	Lyz2	Abcd2	Blnk	Wnt9a	Lcp1	Arhgef3
Cd53	Stat3	Mpped2	Cryab	Meox2	Cd53	Sstr2
Tsc22d2	Kif22	LOC102551251	LOC102553140	LOC100361584	Tsc22d2	Ralyl
Sln	Il13ra1 /// LOC100360218	Cdh11	Col6a1	Ppp1r1b	Sln	Sult1a1
Htatip2	Cryl1	Alcam	Cdkn3	Mettl7a	Htatip2	Grem1
Vasp	Cbfb	Fhdc1	Top2a	LOC689499	Vasp	Ppl
Klhl40	Ptprn	LOC100362572	Ect2	Lrig1	Klhl40	LOC100911253
Cyb561	Fbln2	Gsta1	Tgfbi	C1ql3	Cyb561	Eftud2
Pbx3	Fcgr2a /// LOC100911825 /// LOC100912061 /// LOC100912098 /// LOC498276	Dock9	Cd53	Hpca	Pbx3	Fam69c
Me3	Gap43	Pamr1	Pdpn	Cdh8	Me3	LOC100911216 /// Pcsk1
Efna5	Srxn1	Apoc1 /// LOC100911905	Kank2	Mum1l1	Efna5	Itpr1
Kif22	Ifitm1	Exph5	Nuf2	Nog	Kif22	Tnfrsf21
Rnaset2	Sln	Kifc3	Anxa3	Dpyd	Rnaset2	Cnih2
Mfap3l	Slc24a4	Mthfd1l	Tpbg	Frzb	Mfap3l	Tpd52l1
Vstm2a	Kctd14	Zbtb34	Fancd2os	Zbtb34	Vstm2a	Tnfaip8
Pycard	LOC685108 /// Plp2	Ptprd	Epsti1	LOC100911216 /// Pcsk1	Pycard	LOC100911824 /// Sytl2
Inpp4b	Gfap	Crtac1	Dusp26 /// LOC501718	Ptgds	Inpp4b	Fam19a1
Clec4a3	LOC100911864	Synpr	Spc25	Slc35f4	Clec4a3	Rreb1
Stk40	Plod2	Mum1l1	Sowahc	Fam43a	Stk40	Smco4
Parp8	Plagl1	Cyp46a1	Cp	Kcnip2 /// LOC100911951	Parp8	Rap1gap2
Faxdc2	Ifi27l2b	Aldoc	Mustn1	Aard	Faxdc2	Gpr37
Csf1r	Dusp26 /// LOC501718	Plekhb1	Itgal	Gabrd	Csf1r	Rasd2
Mpeg1	Lcp1	Sfxn5	Vip	Wnt4	Mpeg1	Plch2
Nrip3	Megf11	Kcng2	Flnc	Pip5k1b	Nrip3	Sparcl1
Tspo	Cdh23	Slc4a11	Laptm5	Gpr37	Tspo	Iqgap2
Mustn1	Sowahc	Mro	P2ry12	Khdrbs2	Mustn1	Adk
Lurap1l	Tmsbl1	Tut1	Slc5a7	LOC100911253	Lurap1l	Rnf144b
Gpr83	Ifitm2	Klhl14	Tmbim1	Htr5b	Gpr83	Dpyd
Fancd2os	Hs3st2	Ankdd1a	LOC100910632	Tnxb	Fancd2os	Plekhg3
Dusp26 /// LOC501718	Arl4d	Nr4a3	Runx1	Calb1	Dusp26 /// LOC501718	Ankrd27
Podxl2	Penk	Gstt3	Ccnb2	Fxyd7	Podxl2	Ccdc85c
Tfpi2	Flnc	Shbg	Pycard	Hba1 /// Hba2	Tfpi2	Tspyl2
Ctsz	Mfap3l	LOC102548876	Ptprn	B3galt5	Ctsz	Igsf11
Tyms	Ccl7	Arhgef25	Hopx	Rreb1	Tyms	Ip6k2
Bhlhe41	Pmepa1	Ptgds	Serpina3n	Slc6a1	Bhlhe41	Dapk1
Dok5	Tmod3	Etv1	Midn	LOC690286	Dok5	Arhgef25
Cd63	Itga2b	Gstm7	Tnfrsf1a	Nr4a3	Cd63	Adam11
LOC100911550 /// Map2k3	Ttc9	Mtus2	Zfp521	Lingo2	LOC100911550 /// Map2k3	Zbtb34
Gadd45a	Ier3	Dclk3	Inhba	Exph5	Gadd45a	Ppap2b
Adamts1	Ell2	Lrrc73	Arhgap11a	Boc	Adamts1	RGD1565844
Jup	Fbxo27	Slc4a4	Vstm2a	Crtac1	Jup	Ctxn1
Pdlim5	Angpt2	Hpca	Pdk4	Col25a1	Pdlim5	Nbl1
Cgref1	Mt2A	Rcn1	Rassf8	Grb14	Cgref1	Cdh12
Dtx4	LOC100909788	Meox2	LOC100359539 /// Rrm2	Il6r	Dtx4	Calhm2
Lyz2	Dusp5	Dpyd	Gpr34	Crim1	Lyz2	Pcdh19
Ephb6	Spn	Cmtm5	LOC100912573 /// Ms4a6bl	Sidt1	Ephb6	Pqlc1
Laptm5	Zfp703	Ano3	Ccl2	Rasd1	Laptm5	Npy1r
Arhgdib	Rad18	Tnxb	Grxcr1 /// LOC100910415	Mthfd1l	Arhgdib	Sorl1
Mir384	RGD1306058	Kcnk4	Tmod3	RGD1305725	Mir384	Kcng2
Cryl1	Itga1	RGD1564053	Nfe2l2	LOC102547703	Cryl1	Fam43a
Epsti1	Palm3	Wnt4	Emr1	LOC102549269	Epsti1	Slc4a4
Id4	Hmox1	Ankrd27	S100a6	Ntf3	Id4	Gstm7
Pld4	Cdkn1a	Agt	Ifi27	Adcy8	Pld4	Slc2a13
LOC691700	Lurap1l	Deptor	Dcn	Fat1	LOC691700	Hsd17b11
Clic1	Vwa1	Extl1	Arhgdib	B3gat2	Clic1	Cdc42ep3
Fam129b	Tes	Anln /// Anlnl1	LOC100909788	Klhl14	Fam129b	Syt17
Scn7a	Pygl	Itih3	Htatip2	Cth	Scn7a	Cdh8
RGD1306058	LOC100912446	Nell1	Slc14a1	Pkib	RGD1306058	Zdhhc22
Rad18	Dtx4	Cdc42ep3	Prkcdbp	Cdh13	Rad18	Aard
Pvrl3	Gng3	Rbp4	Ifitm1	Gpc3	Pvrl3	Dact2
Trim34	LOC100912188	Frzb	Ppp1r36	Fam19a1	Trim34	Etv1
Ifi27l2b	Myoz1	Grm3	Pla2g4a	Plk5	Ifi27l2b	Calb1
Spc25	Gpr83	Fam19a1	Igsf1	Fst	Spc25	Nmrk1
Kank2	Ramp1	Slc15a2	Gap43	Ddit4l /// LOC100363484	Kank2	Galnt18
Ano4	Rbpj	Atp1a2	Jup	Gdf10	Ano4	Pip5k1b
Elavl2	LOC690155	Ehbp1l1	Sulf2		Elavl2	Lrig1
Apobec1	Zfp259	Lrig1	St6gal1		Apobec1	Wnt9a
Ptpn5	Ninj1	Fat1	Slfn13		Ptpn5	Exph5
Ppapdc1a	Serpina11	Lingo2	Bhlhe41		Ppapdc1a	LOC689499
Anxa3	Spink4	Spats2l	Podxl2		Anxa3	Htr5b
Nfatc1	RGD1304884	Gabra5	Fzd8 /// LOC100909849		Nfatc1	Gabrd
LOC100359493 /// LOC100359496 /// LOC100361392 /// LOC100361596 /// LOC100361620 /// LOC100364435 /// LOC100909821 /// LOC100911590 /// Tmsb10	Tnfrsf12a	Cldn10	Axl		LOC100359493 /// LOC100359496 /// LOC100361392 /// LOC100361596 /// LOC100361620 /// LOC100364435 /// LOC100909821 /// LOC100911590 /// Tmsb10	Slc35f4
Il13ra1 /// LOC100360218	LOC100910632	Mettl7a	Cbln1		Il13ra1 /// LOC100360218	LOC100361584
Vwa1	Dennd2c	Cd302	Gpr83		Vwa1	Meox2
Slc4a7	Ppp1r36	Sntg2	Skap2		Slc4a7	Caly
Ankrd28	Arhgef17	Il16	Lamb2		Ankrd28	Hpca
Ns5atp9	Fosb	Slc35f4	Kif18a		Ns5atp9	Rasd1
Sulf2	Rab11fip5	Cxcl12	Phf20l1		Sulf2	Arg1
Elk3	Stc2	Sstr2	Trim34		Elk3	Slc6a1
Cdkn3	Mir384	Plscr1	Gngt2		Cdkn3	Wnt4
Axl	Fcer1g	Pcdh19	Vasp		Axl	Kcnip2 /// LOC100911951
Slc35a5	Klf10	Cdh12	Tnip2		Slc35a5	Calml4
Spink4	Homer3	Pde2a	Vsig10		Spink4	Crtac1
Fbxo27	Ankrd28	Fxyd7	Ctgf		Fbxo27	Tnxb
LOC685108 /// Plp2	Bhlhe41	LOC102550621	Rac2		LOC685108 /// Plp2	Cdc42ep4
Nupr1	Efna5	Cth	Nfatc1		Nupr1	Ppp1r1b
Mdm1	Muc5b	Itpr1	Arpc1b		Mdm1	Plscr1
LOC100910424	Arpc1b	C1ql3	Ptprc		LOC100910424	Adcy8
Tmem176b	S100a6	Npy1r	Me3		Tmem176b	Rab26
Sfxn3	Ptpn5	Slc6a1	Fn1		Sfxn3	Mettl7a
Ppp1r1a	Rassf5	Adcy8	Tyms		Ppp1r1a	Adra1d
Palm3	Lamb2	Rab26	Cd9		Palm3	LOC102547703
Pdpn	Phospho1	Nhlh1	Inpp4b		Pdpn	Itga11
Ss18	Rnh1	Gjb6	Tjp2		Ss18	Crim1
A2m /// LOC100911545	Fzd8 /// LOC100909849	Scn4b	Ss18		A2m /// LOC100911545	LOC690286
Dusp5	LOC100362606	Kctd4	Msn		Dusp5	Grb14
LOC100910558	Arrdc4	Boc	Cxcr1		LOC100910558	Mthfd1l
Blnk	Ss18	Adam11	Cd14		Blnk	Il6r
Fbln2	C1r	Arg1	Epcam		Fbln2	Anln /// Anlnl1
C1qc	Chga	Lzts3	Tmod1		C1qc	Sidt1
Emr1	Cnn2	Kcnip2 /// LOC100911951	Scara3		Emr1	Boc
Dennd2c	Ensa	Gabrd	Reck		Dennd2c	Nhlh1
Meis2	Lpar1	Galnt18	Sdc1		Meis2	B3gat2
Gadd45b	Tmem100	Fam69c	Tnfsf9		Gadd45b	RGD1305725
Sst	Tesc	Gpr37	Cdt1		Sst	Col25a1
Resp18	Hes1	Aard	St14		Resp18	Gpc3
Slc24a4	Ccdc109b	Gzmm	Npas2		Slc24a4	Klhl14
RGD1305014	Slc39a14	Nog	Resp18		RGD1305014	Cth
Tjp2	Pstpip1	Sidt1	Ifi27l2b		Tjp2	Pkib
Spn	Rabgap1l	Lin7b	Cbfb		Spn	Fat1
Pros1	Zfp521	Ppap2b	Dtx4		Pros1	Ntf3
Mgst1	Trim54	Ntm	Dbndd1		Mgst1	Fxyd7
LOC100910934 /// RGD1309362	Arl4a	Cdc42ep4	Palm3		LOC100910934 /// RGD1309362	B3galt5
Skap2	Tyrobp	Tril	Npc2		Skap2	Cdh13
Arpp21	Tollip	Ppp1r1b	Tmem100		Arpp21	Fst
Tshz2	Numbl	Crim1	Cgref1		Tshz2	Plk5
Itgal	1-Mar	RGD1305725	Slc15a2		Itgal	Ddit4l /// LOC100363484
Dbndd1	Vasp	Pkib	Scarb2		Dbndd1	Gdf10
Ctrc	Stk40	LOC689499	Ctsh		Ctrc
Yes1	LOC100359493 /// LOC100359496 /// LOC100361392 /// LOC100361596 /// LOC100361620 /// LOC100364435 /// LOC100909821 /// LOC100911590 /// Tmsb10	LOC100911253	Ptafr		Yes1
Cbfb	Elk3	LOC690286	Sgca		Cbfb
Tshz1	Clec4a3	B3galt5	Pros1		Tshz1
Rasgrp1	Cttnbp2nl	Efnb3	10-Sep		Rasgrp1
Cyb5r4	Adck4	B3gat2	Spink4		Cyb5r4
Reck	Zfp367	Cdh13	Meis2		Reck
Tmem176a	Cdo1	Rreb1	Prtfdc1		Tmem176a
Asap2	Tax1bp3	Ntf3	LOC100910418 /// Plat		Asap2
Parp12	Ppil1	Calml4	Efna5		Parp12
Fam102b	Ssbp3	LOC102547703	Shc1		Fam102b
P2ry12	Colq	Col25a1	Mcm2		P2ry12
RGD1565611	Itpkc	Gpc3	LOC100911642 /// LOC680835		RGD1565611
LOC102550863	Hist1h3a	Gdf10	Megf11
Tmem35	Scarb2	Ddit4l /// LOC100363484	Sema4a
Ctss	Atp6v0a4	Plk5	Mir384
Gpr34	Plk2		Acadl
Fcrl2	Sgca		LOC100910934 /// RGD1309362
Tmbim1	Cxcr7		LOC100911717
Rbp4	S1pr3		Ptpn6
Zmiz1			Serpinb9
Itga1			Rgma
Gngt2			RGD1565611
Col16a1			Tagln2
LOC102548682			LOC100910163 /// LOC684871
Ptafr			Cnn2
Col11a1			LOC100910558
Npas2			Cish
Itga2b			LOC100911267 /// Rad51
Draxin			Cndp1
Ptprc			Efemp1
Anks1a			Angptl4
Ap2a2			LOC100362606
Grxcr1 /// LOC100910415			Arl4a
Lrrfip1			Slc7a7
Wnt2			Hsd3b7
Numbl			Slc24a4
Dcn			Car3
Fam43b			Ube2c
Lbh			Hmcn1
11-Mar			LOC102546524 /// LOC102556667
Pdrg1			Arhgap42
Zeb1			Agrn
Fzd8 /// LOC100909849			Adamts1
Khdrbs3			Slc35a5
Colq			Il13ra1 /// LOC100360218
Abhd2			Nabp1
Cryab			Gsn
Srsf3			Yes1
Mapk4			Mdm1
Sema4a			Fosl2
Dcx			Cks2
10-Sep			Cyba
Pdk4			Acot1
Pmf31			LOC102548758
Phex			Nrip3
Cxcr1			Snx1
Zfp703			Casp1
Rac2			Itga2b
Epb4.1
Lgals1
Procr
Npc2
Fchsd2
Ccdc88c
Slfn13
Fam111a
Bend5
LOC100911716 /// Rhoq
Slc7a14
Ccdc125
Jak2
Cttnbp2nl
Tes
Gprc5b
Zfp367
Arxes2
Zfp259
Amer2
Magi3
Id2
Tfdp2
Crabp2 /// LOC100911902
Flnc
Cenpk
Klhl3
Ccbe1
Rnls
Kctd14
Gpr150
Cflar
Mx1
Csnk2a2
St14
Onecut2
Tspan5
LOC100909793
LOC100912573 /// Ms4a6bl
Srxn1
Colec11
LOC100910163 /// LOC684871
Prkcdbp
Scarb2
Fn1
Agrn
Sh3bgrl3
Igsf1
Rbpj
MGC112715
Slc7a7
Aim1l
Ell2
Tnfrsf1a
LOC100911864
Ensa
Atp10d
Ndnl2
Slc5a7
LOC100910418 /// Plat
Btaf1
Smc5
Gmfg
Gpr64
LOC102546524 /// LOC102556667
Hs3st2
Sertad1
Peli2
Arse
Vegfa
Rnf217
LOC257642
Dyrk2
Frmd5
Ier3
LOC100362606
Baalc
Arhgap42
Golm1
Rassf5
Hist1h4a /// Hist1h4b /// Hist1h4m /// Hist2h4 /// Hist2h4a /// LOC100360950 /// LOC100912290 /// LOC100912418 /// LOC100912489 /// LOC100912564 /// LOC680097 /// RGD1562378
Rbl1
Mir23b
Siglec5
LOC102554070
Mmgt2
Pcgf3
Chmp1b /// RGD1566265
Fras1
Ifitm2
St6gal1
Baz1a
Ptpn6
LOC100360205
Cald1
Chgb
Rassf8
Cited2
Mex3a
Sec23b
Etl4
Pdzrn3
Cobll1
Flna
Eri1
Plscr3
Ifitm1
Dock6
Lcmt1
Tnfrsf25
Homer3
Map4k4
Ier2
Mthfr
Nxph3
Dtx3l
Iqgap1
Sgk1
Kcns1
Sox4
LOC102549942
Mark1
1-Mar
Mcl1
Abcb4
Lin54
Lingo1
Vcan
Nuf2
Shc1
Heg1
Rnpc3
N4bp2
Cyp26b1
Tspan2
Gsn
Glce
Asph
Pmepa1
Nrxn3
Atxn2
Dok7
Cdh23
Ahcyl1
Anxa4
Ret
Sardh
Kansl2 /// LOC100364875
Evi2a
Sppl2a
Notch1
Spry2
Plod2
Zfp219
Zfp36
Rdx
Adra2a
Ldlrad3
Cobl
Ctgf
Mt2A
Nsun6
Snhg11
Rgma
Adcy9
Pygl
LOC100910056 /// Uhrf1bp1l
Ikzf5
Ect2
Ciapin1
Pde4b
Mdm2
Myof
Pcgf2
Mtmr4
Sgca
Tnfsf4
Pcnx
Nfe2l2
Zc3h14
Cnot6l
Carhsp1
Zfp36l2
RGD1310262
Fastkd5
Serpina11
LOC102549198 /// MGC108823
Hsd3b7
Irf9
Rhd
Aff1
Plk3
Rtn2
Tmod2
Cdh22
Pcdhb22
Fbxo33
RGD1308117
F11r
Ch25h
Vwf
Cggbp1
Vhl
Cstb
Lppr3
Arpc1b
Col5a2
Whsc1
Cish
Wapal
Tmed10
Nr4a2
Htr2c
RGD1307461
Kdm6b
LOC102554883
Spata33
Tcf7
Arih1
Ube2u
Tagln2
Ythdf2
RGD1560108
Cd9
Nacad
LOC679818
Gns /// LOC102547546
Ube2j1
Gsg1l
Ifi30
Prtfdc1
Dnajb6
Ccar1
Cp
Sall1
Nedd9
B2m
Csrp2
Tmem100
Tiparp
RGD1561796
LOC100363675 /// LOC102549890 /// LOC682571 /// Spin1
Rab11fip5
Btbd16
LOC102549726
Cables2
Sh3glb1
S100a6
Map3k14
Tle4
Leprotl1
Rnf38
Tinf2
Ahnak
Pafah1b3
Thg1l
Igfbpl1
Cd48
Cd14
Terf2ip
Ubr3
LOC102554796
Slc8a1
Tax1bp3
Hes1
Npepo
Fzd6
RGD1566401
Slc20a1
Hmox1
Bst2
Tpm3
LOC102552808
Eci3
Man1c1
Cnn2
Fam107b
RGD1561277
Rasa2
Csf2ra
LOC102555173
Gbp2
Muc5b
Sik1
Enah
Asb1
Cdkn1a
Casp1
LOC100910827
Rps27l
LOC684828
Arhgap11a
Pcdhb9
Rhobtb1
Anxa1
Agtr1a
Hist1h3a
Gltp
Kat2b
Atg4a /// Atg4al1
Fam118b
LOC100912205
RGD1564541
Nfkb1
Myd88
MGC109340
Gria4
Ggta1p
Cdt1
Gng5
Gng3
LOC100359716 /// LOC102553099 /// Naa50
Stt3b
Rln1
Casp3
Ids
Cnih4
Trappc13
Ccdc104
Rab33b
Pcdhb21
Scn9a
Ppp4r2
Mad2l2
Slc39a14
Thrb
Ttc9
Cdyl2
Psme4
Inpp5a
Ssr1
Btnl3
Fgfr2
Ezh2
Gins3
RGD1304810
LOC102552284
Glipr1
Serpinb9
Gfra1
Tmem86a
Ankrd50
RGD1304884
Mtss1l
Cdca3
Ccl7
Med10
Htr4
Npl
Cks2
Tshz3
Gpr19
Lrpap1
Ddx58
Vip
LOC102546381
Itpkc
Chd1
Cpg1
Pik3ap1
Pde7a
Medag
Rps6ka3
Gypc
Lman1
Atp6v0a4
Ctps2
Med15
Sorcs3
Syn2
Slitrk1
Rsu1
Afm
LOC684841
Camk2d
Ccrn4l
Kcnd3
Ston2
Abcg2
Tifab
Car3
Mapk8
Gpatch11
Txndc9
Rab9b
Slc2a3
Kcnk1
LOC100909758 /// Vkorc1l1
Kif1a
Pkig
Spsb1
Snx1
Fam49a
Mex3b
LOC100910646 /// Rlim
Fbxo16
Trim5
Nptxr
Rev1
Ccdc109b
Plekhf2
LOC683313
Cyba
Ampd3
Ankrd33b
Ankrd44
Apex2
Gpr161
Xpo4
Smad3
Ctxn2
Nradd
Ssbp3
Stat3
Slc1a3
Myo1f
LOC102551567
Pcdh18
Oasl
Utp18
Rint1
Etv3
Dtnbp1
Cep41
Dlg2
Cbx1
Ubn1
Zfp451
Hnrnpa1
Adrb2
Marcks
Pelo
Ncf4
LOC102547597
Spint1
Lrrc75a
Zfp652
Dusp7
RGD1304978
Tmem140
Gpc2
Cbll1
Zscan21
Rtn4rl2
Uck2
Slc35e3
Lipa
Mcm2
LOC100909901 /// Racgap1
Bmp2k
Stat1
Srprb /// Tf
Snrpd1
Rin2
Bin2
Mybl1
Epb41l2
Ccnb2
Hccs
LOC102554078
Idnk
Arid1a
Tgs1
Sgtb
Syncrip
Tmem33
Ppp1r12a
Anxa5
LOC102551929
Parp4
Sema4g
Opcml
Sclt1
Commd7
Trim72
Lamp2
LOC100910596
Jarid2
Ddx59
Chac1
Fzd3
Ireb2
Slc38a6
Trps1
Lyrm2
Tstd2
Kpna1
Pstpip1
Taf4
LOC100911337 /// LOC100911371 /// LOC685085 /// LOC691532 /// Rps25
Ppp6c
Capn2
LOC688637
Irf7
Tcp11l1
Gnb4
Cyp2u1
Esyt2
Lyar
Vezf1
Pxn
Hcn1
Ccnt2
Grik4
Cntn3
Dynlt1
Sncg
Prr13
Zfp488
Cenpu
MGC125239
Pih1d1
LOC102549016
Nop58
Tspan12
LOC102548917
Sdad1
Ggct
Tfr2
Pet100
Sv2b
Snta1
LOC100911193
LOC100363171
Nvl
Hmcn1
Ceacam1
Angpt2
Tspan6
LOC102556290
Pknox1
Ddhd1
Dgkd
Psma3
Ctc1
Ermn
Ikzf4
Lsm1
Jade1
Dnmt3a
Stt3a
Tmem198
Itgav
Rab33a
Smarca5
LOC680415
Dot1l
Cenpi
LOC102556199
Klf10
Heatr3
RGD1308923
Mrps12
LOC100910867
Ube2q2
C7 /// Tubb4b
Gba
Ift74
Fam214b
Fam212b
Letm1
LOC100910729
Adamts4
Prune2
Rnf213
Cyp4v3
Piezo1
Mplkip
Fuca1
Hist3h2ba
Fstl4
Ube2h
Top2a
Cyp2e1
LOC102548047
LOC100912106 /// Pdcd5
Tesc
RGD1562747
Rbfox2
Mdfic
Ccm2
RGD1308775
Cox5a
Cramp1l
Rimbp2
Gla
Ccdc53
Opa1
LOC100911224 /// Zik1
Nsmce2
Rbms3
Pdgfra
Bcas1
Patl1
Fgfr3
Taf12
Cxcl9
Mcm7
Ltc4s
Slc38a2
Ranbp6
Agfg1
Chi3l1
Ctsh
Tmem119
Cchcr1
Tollip
C1galt1
Ccdc25
LOC100233176
Seli
Hhex
Jmjd6
Tmem47
LOC100912446
Cdk2ap1
Ifnar2
Snx16
Acadvl
Zswim5
Tmem170a
Cerk
Grb2
Fxyd5
RGD1565641
Dram1
Phyhd1
Taf5
Vash2
Pnlip
Rfx7
LOC100911642 /// LOC680835
Hivep3
Pfkp
Ctnnd2
Rp2
LOC100910342
Ddx19b
Comtd1
Pbdc1
Gosr1
Fermt2
Tirap
Pdlim1
Mbd2
Fyco1
Fbl
Ifi27
Epb4.1l5
Lxn
Lrif1
Tcfl5
Gpsm1
Atg3
Celf4
Cdkn2c
Acsl3
Usp12
Nkap
LOC102549710
Tmem208
Nfe2l1
Arid3b
Myo9b
Crem
LOC691807
Ctnnal1
Mgst2
Rnf114
LOC102555377
LOC102553002
Sdc4
Oxnad1
Cd59
Pigl
LOC100911339
Ago2
Fgfr1op2
Arhgap18
Mnt
Rbbp4 /// RGD1563620
Ppm1d
Cyp7b1
Srsf9
Xbp1
Mdfi
Nlgn2
Nagk
Arpp19 /// LOC100360828
Banp
Tmem135
Stxbp1
Usp18
Igfbp2
Dach1
Cav2
Optc
Ogt
Rell2
Parp9
Fbxw7
Snapc1
Lims1
Arid2
Serpine3
Kansl1
Larp1b
Chic1
Lap3
Llph
Krt23
Mad2l1bp
Chordc1
Tnfsf12
Tm6sf1
Shcbp1
Smap2
Slc14a1
Satb2
LOC102555574 /// LOC102556577
Wdr6
Rom1
Ankrd49
Chfr
Rhoc
Ophn1
Eomes
Csrnp2
Ube2l6
RGD1359634
Tmem219
Mettl9
Tm4sf1
Cntf
Gar1
Afg3l1
Ormdl2
LOC500077
Ccdc22
Tmem41b
Kcna4
Zfp706
Hnrnpll
Elavl1
Tor3a
Zmynd19
Slc39a1
Zbtb6
Srgn
LOC102546678 /// Prrg3
Nr2f2
LOC100910735 /// Oas1i
Rgs5
Bfsp1
Mapre1
LOC290595
Gskip
Igfbp3
RGD1566320
Efr3b
Bmpr1a
Plagl1
Tor1aip1
Apod
Wdr43
Elavl3
LOC102554668
LOC102551140
S100a11
Ncf2
Cbx5
Cartpt
Tmem11
Ropn1l
LOC102551211
Lrp8
Pim1
Siglec10
Ap1s3
Mfap1a
Rasgef1b
Gmip
Glis2
LOC102548730
LOC100911917 /// Med22
Hist1h2bcl1 /// Hist1h2bh /// Hist1h2bl /// LOC100364835 /// LOC100365043 /// LOC100910200 /// LOC100912338 /// LOC684797
LOC100912399 /// Map3k1
Klf7
Isy1
Zbtb44
Syndig1
Nsun4
Wdr26
LOC100912202
Gpsm2
Map7d2
Ptrh2
Ptprf
LOC102555644
Dedd
Zdhhc2
Ednra
Rtn4rl1
Slc6a8
Taf15
Fbxo30
Hs2st1
Cers1 /// Gdf1
Cpsf2
Pltp
Fam210b
LOC681367
LOC498906
St6galnac5
Angptl4
Zfp40
LOC100911267 /// Rad51
Smap1
Gemin5
Guca1b
Wipi1
Btbd11
LOC100912851
Arhgef17
Dnajb3
Tmem74b
RGD1560784
Mex3d
Gde1
Gmfb
Arap1
Gbas
Lsm11
Phospho1
Smim24
Zfp295
Sez6l
Rybp
Ptbp2
Myoz1
RGD1308106
Smg6
Ubtd2
Nlk
Nutf2 /// RGD1565456
Urb2
Dlgap4
Churc1
Ssc5d
Tlk1
LOC100911627
Ccnc
Caap1
Lgmn
Cndp1
Cldnd1
Plxna4a
LOC100909697 /// Mcart1
Shc2
Mapk6
Slc7a6os
Cdc42se2 /// LOC100362023
Tmem167a
Ctdspl2
Ppp1r2
Arrb1
Abca1
Adam22
Dusp18
Bri3bp
Tek
Rhebl1
Melk
Svip
Gnptab
Synpo2
Sec61g
Hcfc2
Ppm1k
Znhit6
Atxn10
Mettl7b
Tpm4
Tsga10
Xkr4
Osbpl8
Dock3
Alkbh4
Sfmbt1
Col4a1
Esco1 /// LOC100910680 /// RGD1562794
Ifit2
Hps6
Dclk1
Rap1gds1
LOC100359716 /// Naa50
Ppih
Cnot6
Mad2l1
Tnpo1
Arx
Strn
Cetn4
Tet3
Maob
Dennd3
Inpp5f
Rimklb
Tfeb
Cdkl4
Papd4
Ung
Snx9
Angptl6
Pold4
Itgb1
Ptpre
Plcg1
Gk
Igsf3
Strbp
C8b
Cbln2
Cd97
Sertad2
Drd1
Parvb
Synpo2l
Hip1r
Chl1
Cpt1b
Pcdhb12
Gng11 /// LOC100912034
Grifin
Spata24
Trpv5
Dctpp1
LOC100362324
Cnot11
Arhgap1
Tbpl1
Mtmr10
Gusb
Aqp4
Crip2
Arl5c
LOC500956
Fnip1
Fscn1
Creb3l1
Wnt1
Tmem9b
Fabp5
Prss56
Nab1
LOC100911073 /// Rbm12
Tekt1
Skida1
Gjc1
Fam78b
Zfp383 /// Zfp420
Shoc2
Zxdb
Slc31a1
LOC100361177
Zbtb7c
Phf13
Slco1a2
Arhgap24
Kcnh1
RGD1306941
Zfp280c
Nxpe2
LOC102552880
Mpnd
Mecom
Hmgb3 /// LOC100912369 /// LOC688583
Shroom3
Tubb6
Mfsd1
Slco2b1
Polb
Mrps23
Utp3
Bod1l1
Nccrp1
Exosc9
Rcbtb2
Bend4
Dnajb1
LOC100363943
Rap1b
Idh3a
Abracl
Cps1
Ppfibp1
LOC688452
Arhgap23
Cybrd1
Plekhh1
Fgl2
Avl9
Aimp2
Lyn
Rgs2
Ascc3
Usp35
LOC100910046
Lrrc61
Emcn
Sccpdh
Slc1a4
Hoxc4
Car14
Riiad1
Rab15
Tube1
RGD1563941
Tmie
Arrdc3
Cdc42ep1
Gpr162
Sp140
Casp8
RGD1308428
Cfdp1
Rbm47
LOC102554630
Cux2
Tmem256
Aldh18a1
Nufip2
LOC100359816
Dhdds
Ak6 /// Taf9
Hmgb2 /// Hmgb2l1 /// LOC100911856 /// LOC100912122 /// RGD1559962 /// RGD1561694
Il17ra
Slc38a1
Ddx55
Athl1
Slc22a4
Scn3a
Parm1
Dlx1
Pfas
Hr
Grin1
Pfdn2
Nipa2
Nipbl
Slc9a2
Giot1
Cdc23
Zfp287
Haus8
Dtx1
Gins1
Atp11a
Adam8
Phactr4
Eid2b
Pkia
Fam206a
Edn1
LOC100911851
Bche
Fam160b2
Armc1
Tead1
Cstf2
Ap1g1
Faslg
Tars
Mapk1ip1l
Fjx1
Fam181b
Hspa14
Gemin6
Csrp2bp
Cxxc4
LOC100359539 /// Rrm2
Snrnp48
Coq10b
RGD1563520
Luc7l2
Rnf144a
Lrrc41
LOC102554938
Ptpdc1
Tubb5
Dctn4
Slc25a37
Ptprm
Adamtsl4
Nsmce1
Mios
Msi2
Thyn1
LOC685067
Gfm2
Lamb2
Parg
Dkk3
Col9a3
Snx2
Crhbp
Cd36 /// LOC100365047 /// RGD1565355
Sap130
LOC690826 /// Pcdhb17
Vamp5
Edem1
LOC102557177
Hist2h2be
Nfam1
C1qtnf2
Desi1
LOC100911652
RGD1311745
Heatr2
Psmd1
Thoc1
Ttpal
Cadps2
Dtna
Lrch2
Klhl35
Srd5a1
Klhl24
Tsr1
Cd22
Rps6kb1
Bend3
Gabra1
Zfp455
Nefh
Ankrd11
Cnot4
Stk39
Fam53b
Frat2
B4galt5
LOC102557354
Ap3m1
Exoc5
Rbm15b
Rhbdd1
Prickle1
Slc7a8
Taf1b
Cyp20a1
Arhgdig
LOC102555913
Wdr44
LOC100302372
Cenpn
Iglon5
LOC100362783 /// Tsc22d4
Acer2
Tanc2
Tmem245
Arid4b
Itgb3bp
Hs3st5
Zfp317
Smim3
Hopx
Prkrip1
Psip1
Il9r
Rbm15
Apol3
Sos2
LOC502894 /// RGD1308005
Cib1
Tyro3
LOC683674
Masp1
PCOLCE2
Mtx2
Elovl1
LOC100910525 /// LOC100910986
Xkr5
Kdsr
LOC100911343 /// Pcyt1a
Klc4
LOC102556334
H2afj /// LOC100910152
Rhpn2
Scg3
Emp1
Med21
Tmem183a
Apol11a
Rsrc1
Itpr2
Bcor
LOC102555797
Adamts19
Zfp780b
Igtp
Lrmp
Polr2d
LOC102549521
Slc25a27
Pde3b
Helz2
Zfp655
Cox19
Eif3j
Ttc19
Sp1
Nsd1
Tmem200c
Cxcl16
Zbed3
Scly
Stag2
Spin4
Plau
Arpc5l
Mbtd1
Fam135a
Arfgap1
Cib2
Rab8b
Ptpn4
Abi3bp
Il2rg
Snap91
Ftl1 /// LOC100359668 /// LOC100360087 /// LOC100362384 /// LOC100363177 /// LOC100364138
Ncam2
Reg3g
Trmt6
Mfsd6
Car8
Gtpbp2
Armcx3
Sult2b1
LOC100910007
Lpgat1
Tmem234
Dpt
Sae1
Plekhh2
RGD1307554
H2afy2
Prpf38a
Cd320
Prkcb
Hspa9 /// LOC100912578
Epc1
Abcc1
Vkorc1
Sos1
Tm9sf3
Prkd3
Rhobtb3
Cdc42se1
Tbcd
Cdv3
Clic4
Zbtb8os
Zfp513
Etf1
Nucb2
Uap1l1
LOC498675
Rrbp1
Mrps36
Eps8
Fbxl19
Mlph
Epb41l4a
Bcl2l10
Tinag
Slc30a7
Smurf2
RGD1566144
Tsc22d4
Acot1
Gnas
LOC100359498 /// LOC100359636 /// LOC100359825 /// LOC100361473 /// LOC100362049 /// LOC100362237 /// LOC100362338 /// LOC100362957 /// LOC100365010 /// LOC100365287 /// LOC100909417 /// LOC100909987 /// LOC100910393 /// LOC100910496 /// Rpl35a
Kif5b
RGD1560248
Cfi
Smad4
L3mbtl3
Vcl
Mpg
Adra1b
Brpf1
Pstk
Ammecr1l
RGD1305110
LOC688041
Nrf1
LOC100363537 /// RGD1560124 /// RGD1566137 /// Rpl10a
Rb1
Frmd8
Stk36
Dmkn /// LOC100912070
Cgn
Mvb12a
Specc1
Prkacb
Gabrb1
Tmtc1
Dak
Rgs17
Lyzl6
Ltn1
Ptn
Taf2
Dazap1
Clic2
Cep170
Pcdhb6
Mlec
Ncapd2
RGD1566084
Eif4g1 /// LOC100910289 /// LOC100911431
LOC100909856 /// Mtf1
Ripk1
Rab3gap2
Cux1
Ptgr2
Zfp281
Dennd2a
Kctd10
Actg1 /// LOC102548766
Atg10
Gdf11
Hsph1
Anapc1
Gdf9
Hgs
Clca5
Rab11fip1
LOC100365570 /// LOC684399 /// LOC686807 /// RGD1562139 /// RGD1565306 /// Rpl29
Pck1
Zfp462
LOC100910319
RGD1561849
LOC690646 /// Skp2
Clstn2
Cebpg
Mmp2
LOC102552364
Gad1
Mkrn1
Galnt1
Pxmp4
Jph2
Ep300
Zbtb42
Eif2s2
Ndnf
Nars
Mrpl45
Mtap
Pogk
Rnf149
Rnft1
Twsg1
Slc6a20
LOC361346
Ank3
Aggf1
Brwd3
Pold3
R3hdm1
Zcchc11
Nsun5
Mospd3
Cry1
LOC102548988
Mcts2
Ephx4
Elmo1
Edrf1
LOC102552061 /// LOC102557228
Fam126b
Rpp21
LOC102552168
Ccdc59
Ier5
RGD1562161
Cog2
Ccdc93
Glul
Pank2
Efemp2
Tchh
Cdk11b
Tmem185a
Srsf10
Klhl42
Arhgef10l
Cd164
Slc2a1
Rab11fip3
Slc25a45
Suv39h2
RGD1310712
LOC100125362
7-Mar
Exo5
Brcc3
Mrpl33
Itgb7
Ddx56
Lppr5
Tmem263
Ano5
Cep135
Cyr61
Clec14a
Znrf1
RGD1562037
LOC100911416 /// Tm6sf2
Kcnk2
Opn3
Cfl2
Ssna1
Timp2
Fert2
Pias3
Klhl13
RGD1560328
Ppp1r36
Dcun1d5
Cybb
E2f7
Dgka
Mdk
Furin
Gtf2a2 /// LOC100365822
Smyd4
LOC102556753
Polr2k
Tmem29
Ubap2
Klhl25
Cdc14a
Pigy
Ttbk2
Elk1
Tsc22d1
Iws1
Kif20b
Nus1
Nkiras1
Vps54
Hey2
Katnbl1
Polr3g
Ren
Hsf4
Cd93
Sar1a
RGD1564664
Rnf169
Ppp1r3f_predicted
Fubp3
Hes6
LOC100910104
Igdcc4
Ube2c
Capza1
Mllt3
Nupr1l
Rpl41
Zfp518b
Gdap2
Zap70
Adrb3
Tma16
Prkch
Pex11a
Mtfr1
Fip1l1
Aamp
Gmppb
RGD1559904
Mettl20
Pnn
Rbpms2
Vti1a
Rai14
Nfu1
LOC102556958
Dcaf10
LOC100910753
Slc52a3
Stc2
Asip
Rabepk
Wdr55
Col12a1
Smarcad1
Kansl2
Fmr1
Mrpl22
Ybey
Rab20
Utp15
Smek2
Dnase1l2 /// E4f1
Dnajb11
Ftsj3
Evl
F2r
Dffa
Nup88
Il1r1
Eno2 /// LOC100911625
Cdc37l1
Spidr
Kcnc4
Cbfa2t2
LOC100911664 /// LOC498750
LOC102547901
Snai1
Fam214a
Grpel2
Itgbl1
Nes
Rpl7
Rpl28
St13
LOC100911305 /// Mars2
Zfp667
E2f2
Pigz
Gtpbp4
LOC691962 /// Ska2
Got2
LOC100911534
Cercam
Safb2
Rrp1
Slc2a4
Ccdc77
Tmx4
Mrpl1
Steap4
Tpm2
Tceal5
Crkl /// LOC100911248
Slx4
Atg16l2
Tmem39a
N5
Lmo4
Usp4
Gltscr1l /// LOC102555718
Grhl1
Ncs1
Papolg
Zxdc
Larp7
Fam149a
Nmnat2
LOC102555145
Tbc1d32
Zdhhc5
Cnksr3
Itfg2
Rnf128
Slc35f6
Slain2
Cd247
Paqr8
Dyrk3
Gpr85
Memo1
LOC100910762 /// Zfp655
Pcsk2
Pigx
Fkbp15
Tbc1d16
Rffl
Dnai1
Isg20l2 /// RGD1565346
Mras
Dgcr8
Casp9
C3ar1
N4bp2l2
Riok3
Tmem192
Pias2
Fkbp11
Rab7b
Zfp503
Ubl4a
Tmem127
Rars
Ccdc71
Snrpa1
Thoc7
Tstd3
Paf1
Mapk1
Las1l
Qprt
Prob1
Bptf
Zbtb47
Polr2a
Pdlim7
LOC100909928
Chuk
Iqcc
Raver2
Hyls1
Amigo3
Gcfc2
Bmp1
Hook3
Hdac8 /// LOC100911968
Fshb
Cenpw
Smad5
Ccdc136
Tomm5
Jam2
Zdbf2
Tmem110
Lgr6
Pcbp3
LOC100909776
Eci2
Ints2
Serinc3
LOC100911038
Pgrmc1
Fgf14
Stx4
Fam65b
Stard8
Fbxo25
Dnajb9
Rrs1
RGD1310110
Hspb8
Zdhhc9
LOC688459
Bai1
C1qtnf4
Col1a1
Prkcd
Vcpip1
Cd151 /// LOC100911730
Mrpl32
Zmat2
Rbm4 /// Rbm4b
Rbm22
Scp2d1
Tatdn2
Zfp213
Fam50a /// LOC100910130
Tbl2
RGD1306148
Hinfp
Chmp1b
Parp14
Drd3
Bmp7
Mtdh
Efcab14
Csrnp1
Ddah1
RGD1311756
Snapin
H3f3b /// LOC100361558
Rc3h1
Dzip1
Tspan31
Sdf4
Rab11a
Gps2
Dll4
Ppp2r3a
LOC100910779 /// Yme1l1
Naa30
Celf1
Vps37a
LOC100910762
Svs1
Prmt8
Lix1l
Gna11
Aldh1l2
LOC361646
Zmym3
Luc7l
Zfp26
Gabpa
Impa2
Invs
Ccdc58
RGD1305422
Usp8
Cyp2j3
Stat5b
Fbxl12
Apeg3
Kbtbd2
Zfp9
Cab39l
Lpar4
Alg8
Srek1ip1
Trim24
Bcl2l14
Glcci1
[truncated: 7,614 more rows]
