# Supplementary material for: A systems approach identifies Enhancer of Zeste Homolog 2 (EZH2) as a protective factor in epilepsy
Source: PLoS One. 2019 Dec 31;14(12):e0226733. doi: 10.1371/journal.pone.0226733 (PMC6938365; doi:10.1371/journal.pone.0226733)
Supplement: S12 Table — Genes with Chip values greater than the Argument of Dsup are listed below their cognate Factor. (TXT) [file pone.0226733.s018.txt]

All	Day1_Down_2SD	EZH2	RAD21	SUZ12	CTBP2	CTCF	POU5F1	NANOG	SMC3	GATA2	ERRA	IKZF1	ZNF217
na	na	na	na	na	na	na	na	na	na	na	na	na	na
SLIT2	ABCD2	KCNK4	PLEKHB1	KCNK4	FAT1	PPP1R1B	NTM	SMYD2	PLCXD2	ITPR1	NRSN2	ITPR1	SYNPR
PHACTR4	ADAM11	RCN1	SMYD2	SLC6A1	LMO7	MTUS2	GABRA5	MPPED2	ANO3	CLDN10	SLC4A11	S1PR1	MPPED2
MYO5A	ADCY8	SSTR2	WNT4	SIDT1	KIFC3	GPC3	PIP5K1B	FAM124A	TNFRSF21	ETV1	KCNK4	CDH13	MB21D2
TMTC1	ADD3	ARHGEF25	SIDT1	NEUROD1	RAB26	ADAM11	CDH12	PIP5K1B	SMYD2	TRIL	CDC42EP4	SORL1	IL16
BBS1	ADRA1D	ROBO3	PLCXD2	RCN1	PTPRD	BOC	WASF1	ENOX2	FMNL1	WIPF1	AGT	DBNDD2	ITPR1
SMARCD2	AFAP1L1	RAP1GAP2	MAP2K6	MEOX2	SCN4B	NT5E	SYNPR	LRIG1	CAMK2A	CDH13	CCDC85C	ALCAM	CDH12
TIMP4	AGT	SLC6A1	NRSN2	ROBO3	RCN1	SYNPR	GPC3	CDH13	FAM43A	DOCK9	THRA	EHBP1L1	SPATS2L
FARSB	AKAP5	PPP1R1B	KLF3	PCDH19	SORL1	PKIB	MPPED2	MTUS2	CYS1	MAP2K6	KIFC3	RREB1	PKIB
RAPGEF4	AKAP7	NRGN	PCCA	CDH11	PIP5K1B	NTM	AKAP7	CDC42EP3	KIFC3	MTHFD1L	CPNE6	RCN1	SNTG2
RPP14	ALCAM	NTF3	ANO3	NR4A3	NOG	GRM2	CXCL12	PCCA	MTMR12	NELL1	SPATS2L	PPAP2B	CORO7
POLN	ALDOC	NEUROD1	BOC	CADPS2	MTUS2	NHLH1	PTPRD	NEGR1	TNXB	CDC42EP4	RAB26	IL16	B3GALT5
CTSA	ANKDD1A	CCDC85C	PIP5K1B	ADCY8	NTNG1	CLDN10	FAM124A	FAT1	RAP1GAP2	PTPRK	DBNDD2	CDC42EP3	SFXN5
LYSMD4	ANKRD27	ANKRD27	MRO	ANKRD27	CRIM1	PCCA	GRM3	ANO3	BOC	KIF26B	SFXN4	LAMA2	ALCAM
DLGAP4	ANO3	COL25A1	RAP1GAP2	SYNPR	CORO7	LRRC73	CRTAC1	KIF26B	PDE2A	NTM	RREB1	RGS10	WIPF1
AURKAIP1	APOE	GJB6	CDH12	CD302	MB21D2	ANO3	SLC2A13	PTPRD	CRTAC1	SNTG2	SFXN5	EVI2A	SIDT1
AIFM1	ARG1	KLF3	ARSB	NTF3	SFXN5	RLBP1	RAP1GAP2	DEPTOR	CDH12	PPAP2B	PCCA	ABCD2	PPAP2B
SHC2	ARHGEF25	TNXB	NTM	NPY1R	PLSCR1	SIDT1	CADPS2	MTHFD1L	NT5E	DPYD	CORO7	MB21D2	DEPTOR
CBLN1	ARSB	FAM124A	CLDN10	ARHGEF25	CCDC85C	CRIM1	PPAP2B	CDH8	PPP1R1B	IL16		CYS1	CDC42EP4
RHOF	ASPHD2	CYS1	GABRA5	FAM69C	ADCY8	EXTL1	DEPTOR	MB21D2	NTM	RAP1GAP2		MTHFD1L	SLC15A2
GLS	ATP1A2	PLK5	MTHFD1L	PIP5K1B	SMYD2	FAM124A	CDC42EP3	SYNPR	IL16	RCN1		SIDT1	NELL1
PDK1	B3GALT5	SCN4B	CRTAC1	NPY5R	NMB	RAP1GAP2	MAP2K6	CCDC85C	CCDC85C	PAMR1		WIPF1	NTSR2
PLEKHG5	B3GAT2	CRTAC1	ADAM11	CRTAC1	LRIG1	CMTM5	CORO7	CADPS2	ALCAM	ANKRD27		ARSB	RREB1
ZNRF2	BOC	MYCN	ADRA1D	NRGN	WNT4	TNXB	NEGR1	B3GALT5	SLC2A13	CDC42EP3		LRIG1	CRIM1
FBF1	C1QL3	KLHL14	NHLH1	NTM	EHBP1L1	PLEKHB1	KIF26B	MYCN	MRO	GALNT14		DPYD	CCDC85C
SUPT6H	CADPS2	WNT4	FMNL1	MATK	NHLH1	MAP2K6	RCN1	PKP2	ITPR1	TUT1		ADD3	CADPS2
WDSUB1	CALB1	RAMP2	CCDC85C	GJB6	KIF26B	TNFRSF21	PCCA	RAP1GAP2	RCN1	COL25A1		SLC4A4	MTHFD1L
IFT88	CALML4	FMNL1	SORL1	NT5E	NR4A3	SLC2A13	ANO3	LMO7	MB21D2	CRIM1		SMPDL3A	FXYD7
PSMD14	CAMK2A	EFNB3	FAM43A	SLC4A11	FXYD7	MRO	CDH13	RCN1	MAP2K6	LINGO2		CDC42EP4	PKP2
UBE2J2	CAMKK1	CLDN10	CORO7	SNTG2	CRTAC1	MTMR12	TUT1	AKAP7	CLMP	LRIG1		CLDN10	ANO3
AMOT	CAMKK2	NOG	GDF10	NELL1	MATK	FMNL1	KLHL5	ARSB	MTHFD1L	MTUS2		PLSCR1	PTPRK
LY6H	CAMKV	COL19A1	ITPR1	SPATS2L	DEPTOR	ITPR1	SFXN5	CDH12	CRIM1	PTPRD		PIP5K1B	PLEKHB1
IL33	CARTPT	SERTAD4	TNXB	MTUS2	FAM124A	ZBTB34	DOCK9	NTM	GDF10	ADAM11		SSTR2	EXPH5
STUB1	CCDC85C	TNFRSF21	CDH11	RGS10	NRGN	PTPRD	LRIG1	SLC35F4	PCCA	DEPTOR		NTNG1	NT5E
PKD1	CD302	SLC4A11	SYNPR	THRA	GRM3	SMYD2	MTUS2	PPAP2B	DCLK3	NTNG1		KIF26B	KLF3
BMP7	CDC42EP3	NPY5R	THRA	FRZB	CADPS2	CDH11	FAT1	B3GAT2	KLF3	TNFRSF21		NT5E	DOCK9
RGL2	CDC42EP4	PTGDS	FAM124A	PLK5	TMEM196	IL16	KLHL14	TUT1	RAMP2	SFXN5		COL19A1	PLCXD2
AGA	CDH11	NR4A3	ADCY8	FAM43A	THRA	DOCK9	SMYD2	EPHA5	PLEKHB1	RREB1		ASPHD2	RGS10
CLCN3	CDH12	MOXD1	CAMK2A	CAMK2A	COL19A1	S1PR1	NR4A3	SLC4A4	B3GAT2	FAM124A		SPATS2L	RAB26
TYRO3	CDH13	NELL1	CXCL12	B3GAT2	ROBO3	PIP5K1B	B3GALT5	DOCK9	RREB1	PKIB		SPARCL1	PTPRD
SERPINI1	CDH8	ADCY8	SCN4B	SSTR2	TNFRSF21	LRIG1	KLF3	COL25A1	ADD3	FMNL1		MTUS2	SPARCL1
FAM43A	CLDN10	WIPF1	CDH13	PTGDS	EPHA5	CCDC85C	SNTG2	NTNG1	NHLH1	SYNPR		TNXB	LRIG1
CACNA2D3	CLMP	TRIL	PPP1R1B	PLCH2	CALML4	GDF10		HPCA	SCN4B	AFAP1L1		KCTD4	MLIP
POLM	CMTM5	C1QL3	CMTM5	EHBP1L1	PPP1R1B	MTHFD1L		MAP2K6	ADAM11	S1PR1		WNT4	DBNDD2
MRAS	COL19A1	CDC42EP3	IL16	KIF26B	KLHL14	PAMR1		FAM43A	CMTM5	MPPED2		ADCY8	DPYD
ARL8B	COL25A1	NBL1	TNFRSF21	RBP4	NPY5R	SFXN4		GPC3	CDH13	LMO7		NR4A3	WASF1
MTERFD2	CORO7	SLC4A4	CLMP	CDH13	MYCN	APOE		CD302	SIDT1	CRTAC1		CLMP	NEGR1
SCHIP1	CPNE6	IL16	WIPF1		LAMA2	NRSN2		CDC42EP4	DEPTOR	ADD3		PKIB	MTUS2
RNMTL1	CRIM1	CADPS2	RLBP1		PLCXD2	PDE2A		SLC2A13	FAM124A	SPATS2L		MOXD1	LMO7
TMEM107	CRTAC1	FAM69C	MTUS2		PLEKHB1	FAM43A		NELL1	DBNDD2	EPHA5			RAP1GAP2
RBBP9	CTH	B3GALT5	GRM2		RWDD2A	DBNDD2		TMEM14A	THRA	CDH8			CLMP
SORL1	CTXN1	SLC35F4	DCLK3		C1QL3	PLCXD2		LINGO2	MOXD1	KLHL14			NTNG1
FAM57B	CXCL12	LAMA2	DOCK9		SLC35F4	HPCA			LRIG1	PLCH2			CD302
MIAT	CYP46A1	PLCH2	PAMR1		CXCL12	RAMP2			MTUS2	JPH1			CRTAC1
CDS1	CYS1	CPNE6	CRIM1		SLC4A11	KIFC3			RLBP1	DCLK3			LINGO2
SCAMP3	DBNDD2	RBP4	PDE2A		MPPED2	NOG			LMO7	SIDT1
LDB2	DCLK3	B3GAT2	EXTL1		BOC	RCN1			ARSB	SLC35F4
SCN1A	DDT	JPH1	NOG		DDT	RAB26			NMB	PCCA
GBE1	DEPTOR	NPY1R	NT5E		ALDOC	CDH13			LRRC73	SLC2A13
ZNHIT3	DOCK9	EPHA5	RCN1		PAMR1	AKAP7			WNT4	METTL7A
FAHD1	DPYD	CDH11	PKIB		LIN7B	B3GAT2			NRSN2	EHBP1L1
JUP	EFNB3	MEOX2	PTPRD		NELL1	CYS1			PIP5K1B	CORO7
RNF185	EHBP1L1	HPCA	KIFC3		COL25A1	CRTAC1			PAMR1	ARSB
SSU72	ENOX2	MATK	ALCAM		NTF3	WNT4			ADCY8	GABRA5
VWA5B2	EPHA5	PCDH19	KLHL14		SNTG2	SNTG2			S1PR1	PIP5K1B
STAG2	ETV1	DOCK9	MYCN		NTM	FAT1			SFXN5	ADCY8
PLCH2	EVI2A	EXPH5	B3GAT2		NBL1	KCNK4			EXTL1	KIFC3
ENDOG	EXPH5	SIDT1	LRIG1		PCCA	THRA			AFAP1L1	GPC3
ZFP36	EXTL1	GABRD	SPATS2L		FRZB	ARSB			SPATS2L	SLCO1C1
STAU1	FAM124A	GATM	GPC3		FAM43A	KLHL14			SORL1	EXPH5
SRSF10	FAM19A1	NTNG1	CYS1		CYP46A1	CYP46A1			PKIB	EXTL1
MAPK11	FAM43A	ICAM5	SLC2A13		SLC2A13	CAMK2A			CYP46A1	CADPS2
KCNC4	FAM69C	MPPED2	MOXD1		CDH11	RREB1			DOCK9	GRM3
SP1	FAT1	PIP5K1B	KIF26B		PDE2A	TUT1			AKAP7	FRZB
ERMN	FHDC1	NTM	APOE		CYS1	ADRA1D			NTNG1	NEGR1
DNAJC27	FMNL1	CXCL12	SHBG		RREB1	TRIL			CORO7	PDE2A
CXXC1	FRZB	CAMKV	LRRC73		B3GALT5	ADCY8			KCNK4	PKP2
NCOR2	FXYD7	PTPRD	LAMA2		NEUROD1	CALML4			CXCL12	AKAP5
VASH2	GABRA5	SORL1	NTF3		DOCK9	NEGR1			KLHL14	FHDC1
PSMG1	GABRD	FHDC1	NELL1			SCN4B			CAMKK1	CDH12
OPTN	GALNT14	PDE2A	ADD3			KLF3			EHBP1L1	MB21D2
PSENEN	GATM	FAT1	DPYD			SFXN5			COL25A1	ANO3
ANAPC5	GDF10	CDH13	S1PR1			SPATS2L			GPC3	PLCXD2
CD48	GJB6	FXYD7	NBL1			SORL1			NOG
CTC1	GPC3	FRZB	COL25A1			CXCL12			DDT
SIGLEC10	GPR37	KIF26B	CALML4						MLIP
UBE2D1	GRM2	CDH12	MB21D2						CDH8
MAP3K11	GRM3	CDH8	DDT						TMEM196
NOL10	GSTA1	APOE	LMO7						SYNPR
LGR6	GZMM	GALNT14	CYP46A1						LAMA2
ZDHHC18	HPCA	CAMK2A	AKAP7						CLDN10
S100A6	HSD17B11	SNTG2	AFAP1L1						TUT1
EMX2	ICAM5	MTUS2	COL19A1						CDH11
PODXL2	IL16	ANO3	SFXN5						FXYD7
DPT	ITIH3	LINGO2	MTMR12						WIPF1
PDCL3	ITPR1	ADRA1D	NEGR1						ARHGEF25
B4GALT5	JPH1	ADAM11	GRM3						ANKRD27
CHCHD7	KCNG2	GDF10	CAMKK1						WASF1
BCAR3	KCNK4	GABRA5	RREB1						FAT1
DGAT2	KCTD4	GRM2	DBNDD2						NELL1
DHFR	KIF26B	AGT	FAT1						DPYD
HGS	KIFC3	GRM3	HSD17B11						PTPRD
WDR31	KLF3	NT5E							SLC4A4
IQCC	KLHL14	EXTL1							KIF26B
SORCS2	KLHL5	CMTM5							NBL1
FAM96A	LAMA2	LRIG1							GRM2
PSMD12	LIN7B	SYNPR							APOE
PPP1R1B	LINGO2	ASPHD2							HSD17B11
TCF25	LMO7	RGS10							CDC42EP4
TSPO	LRIG1	CD302							COL19A1
MARCKS	LRRC73	CDC42EP4							GABRA5
ERCC2	MAP2K6	NRSN2							NEGR1
OSBPL8	MATK	FAM43A							CALML4
USP29	MB21D2	ATP1A2							SHBG
COPB2	MEOX2	CYP46A1							PPAP2B
BCL6	METTL7A	ITPR1							RAB26
ZBTB38	MLIP	GPC3							SLC35F4
TMEM131	MOXD1	GPR37							PCDH19
TUBG1	MPPED2	CLMP							GRM3
LPP	MRO	PKIB							ABCD2
TMEM221	MTHFD1L	CALB1							LINGO2
GPR155	MTMR12	PTPRK
DIMT1	MTUS2	PKP2
HCFC1	MUM1L1	ARSB
CR1L	MYCN	AKAP7
DCTN4	NBL1	BOC
LAMB1	NEGR1	AFAP1L1
PRMT8	NELL1	NEGR1
CUL1	NEUROD1	PPAP2B
UBE2I	NHLH1	CRIM1
ARFGEF2	NMB	DBNDD2
GABPB1	NOG
STK35	NPY1R
SACM1L	NPY5R
TSPAN3	NR4A3
USP10	NRBP2
MRPL16	NRGN
LRRC48	NRSN2
METTL9	NT5E
SYNJ1	NTF3
MGST2	NTM
CHST14	NTNG1
NPHP4	NTSR2
PKIB	PAMR1
LAPTM5	PCCA
CYFIP2	PCDH19
ARMC8	PDE2A
ITGB1BP1	PIP5K1B
BCDIN3D	PKIB
YDJC	PKP2
WDR43	PLCH2
TINAG	PLCXD2
GCH1	PLEKHB1
NINJ1	PLK5
SBNO1	PLSCR1
BTBD10	PPAP2B
BLZF1	PPP1R1B
MSL3	PTGDS
TGFBRAP1	PTPRD
RAPGEF2	PTPRK
RSPH10B	RAB26
ARID4A	RAMP2
ALKBH7	RAP1GAP2
ZBTB49	RBP4
ARSK	RCN1
FIBIN	RGS10
LETM2	RLBP1
GRPEL1	ROBO3
RBM5	RREB1
LRCH3	RWDD2A
GTPBP4	S1PR1
NDUFC1	SCN4B
GABARAP	SERTAD4
HAT1	SFXN4
HM13	SFXN5
WDR37	SHBG
SETDB1	SIDT1
STX8	SLC15A2
BOP1	SLC2A13
LAMC1	SLC35F4
HERC1	SLC4A11
WDR61	SLC4A4
IMPDH2	SLC6A1
BPTF	SLCO1C1
ADCK5	SMPDL3A
SOX15	SMYD2
DRD1	SNTG2
LRRFIP2	SORL1
RAB35	SPARCL1
EIF3I	SPATS2L
MGAT2	SSTR2
ABCE1	SYNPR
BIN1	TBC1D8B
MLH1	THRA
FAM136A	TMEM14A
TCEB2	TMEM196
LAGE3	TNFRSF21
ZFYVE20	TNXB
ST6GAL1	TRIL
GALNT11	TUT1
NAA38	WASF1
TEKT1	WIPF1
PPIP5K1	WNT4
CTDSP2	ZBTB34
NCAM2	ZFAND2B
ST7
MASP1
TMEM185A
TOMM5
UXT
GTPBP2
NOP14
BBS7
WIF1
MBTD1
PCBP4
CTDNEP1
POM121
RNF208
GNAI2
ANO4
FAM91A1
CSTB
CABLES2
ZDHHC22
APOPT1
NUP43
DENND2A
SLC30A5
LGALS8
BRSK1
EZH2
JPH1
KIF26B
DENND1B
MTX1
KIF1A
ATP5E
VAMP1
ZCCHC18
NCAPH2
TMEM127
SMG9
ELAC2
CIB2
KCNJ5
TMEM30A
RALGPS2
KDELR3
ERI3
DSCAM
SPOCK3
DDHD1
TFAP4
CPOX
ILVBL
DDX59
VRK1
S100A16
CGRRF1
CDIPT
AQP4
NOLC1
IMP4
SLC44A1
KLC1
ELK4
GNL3L
NNT
GNG3
ANKRD37
NRF1
XIAP
HMOX1
B3GALNT1
RAB40C
STC1
STAMBPL1
G3BP2
SHPRH
SLC20A2
ARRB1
CDK2AP2
ALG14
LYRM2
MED11
GNPTG
KIFC3
SGCE
TRIM39
RELL2
RHBDD1
TTL
MB21D2
RCE1
HDAC1
VHL
MNT
MRAP2
RWDD2A
FRZB
RRP1B
GPLD1
TERF2IP
MMADHC
PKIA
CANT1
TC2N
VSTM5
HEATR5B
PKD2
NAPRT1
RUNDC1
PPIL3
DCAF8
EP300
SNN
FUBP3
KCNA4
ZCCHC7
PIP5K1B
KCTD10
MPP2
ABTB1
SDPR
MRPS35
SURF4
CEP250
BLVRA
MEF2BNB
CDC16
KAZN
PPCS
STEAP4
KCTD18
HERPUD2
SLC35E1
DECR1
SMARCD1
ZNRF1
SLC25A32
COX19
NRSN1
NUDT12
RFT1
CTNNAL1
EPS8
RBL2
NLGN1
VKORC1
TRIM37
TBCC
RPL23A
EFR3A
COL22A1
TRIM65
AMIGO2
IQCE
RGS7BP
PLBD2
ADAMTS10
TINF2
WDR18
COBL
MEF2A
SLC16A6
MEP1A
ATP6V1E1
NT5M
GJB2
DGKA
SEC62
PPP2R3B
RAP2A
DOHH
PRKCB
MPG
EFNB3
CAV2
ACTA1
RAB7A
POU3F1
EEF1A1
IFI27
AGAP3
LUC7L3
RGS14
AATF
TIMP3
DNAJB1
LPPR3
QPCTL
WIZ
KLC2
RGMA
PPFIA3
SSTR1
SLC9A8
ITGA1
LENG8
IFT46
FOXN3
PIP5KL1
PRKCD
PUM1
DCAF17
PPP1R11
GMFB
NRD1
NSUN4
TRH
PIM3
ERCC4
RWDD2B
NEURL4
CBLB
FRMD5
TYSND1
TPM3
KAT7
NONO
CTXN2
COPS6
CCP110
RASGRP1
MAP2K6
ORMDL2
CEP290
RUNDC3A
MRPL34
PRKAR1A
CD9
RNF111
LARP1
ACADS
HNRNPM
NPAS3
ZMYND19
ATP1B2
DNAJC9
GPATCH2
ARMCX6
MADD
SNAPC4
PHF2
RALB
B4GALT4
PTDSS1
SCYL1
B3GALT4
COL4A1
REXO2
OAF
NUP160
APOBEC1
TMEM14A
STBD1
GPR68
GOLPH3
GRM1
SOX6
FASTKD2
METTL2B
GOLGA7
TUSC2
CTNND2
DNAJA2
SETD6
DCAF15
MEIS3
HES6
FOXP1
SOCS5
RNF13
KLF4
PTMS
ANKRD12
LZTS2
BAG2
KPNA1
NRAS
MAOB
FKBP5
CALM2
PREP
PPIF
MINPP1
PCK2
CDK2AP1
TNFAIP1
IGFBPL1
LITAF
PRUNE
MSN
PDGFA
TOM1L2
KDM2A
TSSC4
YPEL5
LRP8
PLK4
IARS2
CCDC117
ZBTB7A
DHRSX
NUDT3
KTI12
TOMM70A
ID2
PORCN
CELF4
MAP6
MDK
LAPTM4B
ABCD2
CMPK2
RHOB
GPD1L
MCU
PIP5K1C
ACTN2
IFNAR2
PLAU
SOX13
KCTD20
NDUFA5
ATE1
FAM110A
SRSF4
SLC7A3
PAPD5
CALB2
NAA15
SMAD9
CYP26B1
TUBB2B
NAA40
STXBP6
CLIP1
PPFIBP1
TGFB1I1
CWF19L2
PEX26
HNRNPR
VMP1
ANKRD34B
UBQLN4
EFNA5
SLC25A25
DBT
ARHGEF17
CNTN4
TBC1D14
CRTAC1
ADAR
AEN
MED31
MACF1
CNR1
TECPR1
LRRC59
ARL6
MTA3
DNAJC13
ILK
EPS15L1
SPEF1
USP39
KHDRBS2
ACAT2
EIF4EBP3
ETV3
DYRK3
CDCA3
RUFY1
KRIT1
SIN3A
CDKN2AIP
TTR
CLDN11
PLEKHA6
ZFC3H1
ZKSCAN3
TOP3B
PTPN12
TMEM110
PABPN1
NFATC3
ARRDC2
MRPL18
RCL1
AKR1A1
GALM
RTN3
CAPRIN2
AAAS
ACP1
RAB15
ELMO1
NME2
RPL4
MRPL19
COX6B2
PPRC1
RAB10
ANXA11
PPAP2B
CDC42EP1
GIGYF2
CENPJ
BCAT1
SLC22A17
HSD3B7
TMOD2
FRMD8
GMPPB
TOX4
B3GAT2
PELI2
ARF5
SGK1
SF3A2
BUD31
PIP4K2C
ATP5B
STK40
KDM1B
ARX
ZRANB3
SLC22A23
GPN3
LRRC4C
TTC7B
GMPPA
PCCB
HUWE1
FAH
TGIF2
B3GAT1
B4GALT7
NUDT16
ATOX1
HPS4
ARHGEF25
KCNK15
ANXA7
ATF5
TRMT6
SHANK3
TAF15
PTGES2
DAB1
RPS5
LDB3
FBXO34
GZMK
CCNL2
LRRTM1
ORAI3
FHL1
SLC2A4
LYRM5
GSTM4
GALNT1
BRD3
NTRK2
PHLDB2
MCM2
RAVER2
MYD88
MFSD3
ARHGEF4
GPSM2
MYH14
CASP3
MRPS25
NR3C1
MAP4K2
WASL
RSPH1
DLD
CCDC127
PNPLA8
CLIC1
MRPS11
CRLF1
HLCS
DUSP9
OSGIN2
AHI1
PSMB1
RPL27
NFATC1
MYO1D
JUND
SMURF2
ACO2
MRPL9
CDH11
LYN
TRPS1
RINT1
GLRX5
MEX3C
CDV3
PDCD7
CARTPT
AP1G1
UBP1
LMAN2
PLEKHA8
NAP1L4
HECW2
PDS5B
WHSC1
LCLAT1
MEGF8
MTRR
MSMO1
INPP5K
RAB31
RANBP6
USP27X
MCOLN1
DHRS7B
COX7C
KLHDC8B
THRAP3
PRDM2
SLC5A5
SUGT1
RESP18
CPEB1
ARL15
BEND6
BLNK
CD33
POLRMT
CSAD
NRN1
LYAR
FAM103A1
AP1M1
ZBTB4
CERS6
EPHA5
ITIH3
C3AR1
MAPKAPK5
EP400
MIPEP
HYLS1
PEX19
BTBD11
ZAP70
COL4A2
LRRC40
HRSP12
MRPS28
DPP6
SEPN1
AZI2
SLC26A1
CACNA1B
PTPRA
RIPK1
PHIP
NDUFA7
GPX8
LRRC57
TSPAN9
CACNB3
FAM178A
SSBP3
EEF2
GNG7
S100A13
MANEA
RPS23
AP3B1
ECI2
GCA
JMJD8
HTR4
FASTK
TCTN1
MED28
ISPD
RBPMS2
INTS3
STK24
POU6F1
CD55
IFI30
THEM4
PLOD1
FOLR1
ATP11A
PCBD2
QRSL1
TOP1MT
KIF11
DSCC1
GORASP1
LGALSL
PHGDH
ATG13
H1FX
ZRSR1
ANKZF1
RNF32
MTRF1
HSD17B4
REG1A
MEF2C
SPINT1
SLC38A9
SH3YL1
SLC22A15
SNAPIN
USP46
TBCEL
SHISA9
ABCG1
SNAP91
INO80C
SFXN5
FBXW5
TFDP2
ATCAY
NLE1
SOWAHA
SLC4A1AP
THG1L
FUT4
CISD2
PRSS23
UCK1
RPS3A
RCN2
IGDCC3
YTHDF1
GART
ZFR2
CGNL1
EIF4G2
TTC9C
PTCD2
CCDC136
ECSIT
ZDHHC3
MTHFD1
GNG10
U2SURP
RRP15
TTC17
CHD4
NCKIPSD
VPS54
ETS2
PTCD1
S100PBP
PIGT
GRB10
NGRN
MX2
PPM1H
PDZD3
ARL1
CELF1
ALKBH2
MED20
MRGPRX3
GRPEL2
PCGF5
KCNIP4
TRAP1
JARID2
KCNK1
TMEM39B
COG2
GREB1
MAGED1
CD320
GPATCH4
SLC7A6OS
ANKRD13C
RAB11B
PREX2
FAM149A
RNMT
CASP1
RHOBTB3
MDN1
OLIG1
FNBP4
NUDT11
FAM179B
RADIL
LACTB2
BRD8
CD99L2
ASNS
POP5
RASD2
MTOR
PDK3
CLPB
DENND3
TMEM53
MFSD9
DLK2
HEATR5A
TOR1AIP2
NUMB
RPL24
ECT2
PLOD2
NSD1
DCAF4
PLEKHG3
SCG2
TNRC18
GABRA4
YWHAH
SSBP2
LIX1L
GABRA5
GGNBP2
STXBP5
REPS2
FN3KRP
IMP3
TPP2
SLC25A27
SNX11
ITSN1
PLEKHO1
MCM3AP
BRF2
RNF167
SNAI1
GAR1
SRSF9
GRSF1
SST
PPP3CB
PCDHA12
RASA1
SMARCA1
RPL14
APPL2
GMPR2
PIM1
APLN
FKBP1A
HOMER1
RASGEF1A
THOP1
BID
VEZF1
SMC5
SOWAHC
RBBP5
SYNC
FAM13A
KIF5B
FAM115A
MBD5
SGK3
DNAJC4
MFSD6
NUP210
WDR75
CLN5
ALAS1
PNRC2
RGS4
ASAH1
CYB561D2
CTH
SUGP2
CCDC86
XKR8
MYL12A
ATP5SL
CTR9
OS9
ASB5
RAB1A
RABL2A
HES1
GINS3
KLHDC7A
PYGO2
PRRC2C
KCNV1
SART1
FAM3A
E2F2
MAGED2
WDR48
SDHB
RBM34
GPNMB
ROBO2
PTPN1
POT1
ROCK2
RNF5
SNRPB
GOSR2
SEZ6
CARS2
FASN
LRIF1
LTA4H
DNLZ
TIE1
RNF187
RIMKLA
MDH1
TBC1D9
TTC3
SPCS2
FABP3
PCID2
PRKRIP1
KCND1
PLA2G16
RER1
PABPC4
WNT4
SCFD1
LRFN5
RAB5C
C8B
GCNT1
GRIA3
SLC25A13
SLC7A7
CDKL5
SLN
SIK3
TEK
RABEP1
CNPY2
PCDH20
TXN2
ACTR2
GTF2F2
AIFM3
TMEM5
GFPT2
TADA2B
CSNK1G1
HDHD2
CCDC97
ACP2
ARL6IP4
RFX1
FRS2
KLF16
ABHD8
TSPAN33
NEK3
SH3RF3
NDRG1
ZFP106
ADH5
TM9SF4
SULT2B1
ARHGDIG
CSTF3
TLX2
SH3D19
KRBA1
FBXL3
SOCS7
TOMM22
DNAJC8
WDR92
HINT3
TBKBP1
RNF165
TRIM9
ARF4
PSMB3
ALDH1A1
BHLHE41
COX4I1
VPS45
COG7
RIT2
TMCC2
EPB41L4A
PGRMC1
AFF2
PRKRA
PFKFB2
FEZ1
PIK3CA
KDELR2
SMAD3
GFAP
SEZ6L2
ARFGAP3
PPP2R5E
SCLT1
FBXO41
SCMH1
HEATR1
EIF5B
MIA3
LTBP4
CARKD
KLHL7
UPF3A
NEFL
UFC1
SREK1
OLFML1
UBAC2
ECE2
CNNM2
FAM81A
AMOTL2
N6AMT2
EGLN2
ALDH3A2
DGKE
LRP11
EXTL1
ECHDC2
FJX1
INSIG2
SFT2D2
TOMM6
ATRN
CRLF3
FBXO33
IFITM10
TUBGCP2
HDGF
LY96
CCT5
ST14
SEC61B
GABRD
EIF3D
TRAF3IP1
SHOC2
ZWILCH
TXNDC16
CBX6
PRPS2
TSPYL1
FAM188A
TYK2
SYNPO2L
TSPAN2
UBE2F
GARS
TMTC3
ATP5A1
RB1CC1
SERP1
GPR123
SPSB1
ABR
RRNAD1
ZPBP2
CRELD1
LRRC47
SP140
TMED1
VIPR1
SLC35C1
RASAL1
NAT10
TOP1
DPF3
LOX
GADD45B
LTC4S
SRSF3
CEBPZ
NTNG1
RAD1
HECA
MRPL23
TAF5
S100A1
NTM
SLC9A5
DYNLRB1
PMPCA
N4BP2
ALCAM
ARCN1
PTPRB
SDSL
PSMD13
LRTM2
ELL2
POLR3A
KAT6A
TWF1
SPOP
CDH13
GREB1L
NLRX1
KLHL2
OGFRL1
POLR2F
ATP11C
FAM120C
DNM1
XRN2
CHI3L1
METTL7A
HOMER3
DNPEP
MTFMT
DVL1
PSMD4
METTL7B
MPP6
ZSCAN18
MLYCD
LAMTOR2
QARS
DDX18
KLHL17
GATSL2
TMEM184B
RAB2A
GKAP1
TCEANC2
ERCC1
WRB
FKBP14
LARP6
ENO1
CCDC92
MAK16
PACS1
KLHL18
FAIM3
APAF1
CSRP2
IGSF3
CORO1C
NOV
ANXA1
CHD8
AMOTL1
FRAS1
SHE
ELP2
OTUD7B
BBS2
SYF2
FHDC1
SLC2A1
ENTPD2
PSTK
SLC7A11
HEBP1
PPTC7
ANKRD16
DUS3L
SETD1B
PRPSAP1
PGGT1B
AQP9
ZCCHC12
SESN2
BZW1
CBFB
LSM3
CACNB1
CAST
ARSE
PLEKHF2
DOCK6
HPCAL1
SNX14
LYPLA1
CDK5
EXOC6B
RNH1
SF3A3
VEGFA
RBM14
ST6GALNAC6
BRD7
HSPA5
HTATIP2
ARHGAP5
STAU2
P4HA1
TBC1D16
ALDH3B1
TMEM150C
RELA
GNG2
CAMK1
ADRA2C
CLASP1
DCUN1D1
TNFRSF21
TCF7
TRIM45
PEX1
NID1
CAMTA2
RARRES2
SUN2
DTX2
POLR2K
LARP4B
HRK
BEND5
NFE2L2
GNB3
PES1
DUSP19
SLITRK3
ENOX2
RIOK1
FUK
SHROOM1
EIF4G1
CHST1
NUPR1
VAMP5
PMM1
HSPH1
TMCC1
RNPEP
SERTAD1
HEG1
KCTD2
CDC26
MRPS5
MATN2
SPTLC2
WBP5
SUCLA2
ARF3
EHBP1
CHCHD3
EXOSC4
STEAP2
DHX16
CDK19
SBNO2
MAGOH
NCOA3
FAM32A
LRRC24
GABARAPL1
ZBTB7C
EIF3C
ARL6IP5
CECR6
CHMP1A
TRAM1
VAMP7
RC3H1
GDPD1
CTDSP1
HSF4
RBL1
SRGN
GYG1
PIP5K1A
PLA2G4A
PLEKHA3
PDPK1
POP4
NMNAT1
IFNGR2
TRIT1
NFYB
MLLT4
PAFAH1B1
FKBP3
GPKOW
DZIP1
PSMD7
PPP1R12C
WIPI2
FAM55B
SSSCA1
RBM39
SLITRK1
ABT1
PEG3
CYBA
STIP1
ARPP21
PCDHB6
ARHGEF3
RNASE4
RNF7
DGKZ
DDX47
THAP4
CD22
USE1
RNASEH2C
SNX15
USP42
RNF181
MTMR12
TBRG4
YARS
SNX1
RNF180
SIN3B
VANGL2
CEP41
ARPC3
PFKP
CWC22
CHRAC1
UBE2L6
FAM198B
SLC41A3
MRPS34
NBAS
PIK3IP1
CCDC167
PLAA
PRIM2
TNPO3
KATNA1
LYST
CLDN10
NR4A3
HMGCR
UBXN2A
ALDH4A1
LRP3
HR
ZC3H11A
TMEM62
SLIRP
MAP4K4
IDI1
ATP5S
GTF2H1
YES1
ALAD
TMEM119
PSAT1
COQ2
TMEM200C
BRI3BP
EXT1
YTHDF2
MYO5B
PPP1R7
EXOC6
FOSB
MED27
OTUD6B
PDHB
ADRB2
NR2F1
PRNP
ENTPD3
GPN2
EMP1
HSP90B1
SNAPC2
TCHP
FAM63B
DNAJB12
SCARB1
CBX1
PMM2
GABRB1
URGCP
HEY2
RRBP1
ZFAND5
SNRNP200
PHYHD1
PSRC1
ABCG4
RAC3
NUDT2
EFEMP1
CRMP1
ENOPH1
CORO2B
LSM2
TNKS1BP1
ARRB2
VPS39
FTO
RNF114
NOL11
GDAP2
APBB3
EGLN1
MECOM
NECAB3
TTC32
SFSWAP
ZMIZ1
TACC1
RPL19
GLTSCR2
TMEM69
NCOA1
CDC42SE1
JAK2
COL4A3BP
GRIK2
UBE2J1
INA
GCLC
MUSTN1
TSHZ1
PPP4R2
NPTXR
TRPC2
TAX1BP3
HMBS
ABCF3
CYP7B1
FAM107B
AUP1
AKTIP
SETD4
MMD
SPRYD7
SGIP1
RAB5A
CSE1L
VWA1
ELMOD3
HARS
DNM1L
PHTF1
DUSP7
P4HB
ITGB7
CTDSPL2
BRCC3
PRSS56
LLPH
PCGF2
MTMR6
TULP3
ALDH1L1
LEMD2
FGFR1OP2
ALDH6A1
ZCCHC11
SNAP25
CCND2
RECQL5
SLC35E3
PARD6B
SLC27A4
RGS7
PPHLN1
MRPL48
CKS1B
SIRT6
LPXN
PAK3
JAM3
POR
HARBI1
ATP6V1A
ZYX
SRPRB
ISOC1
AKR1E2
CDK17
AIF1L
PPP1R26
FAM105A
PFDN2
NPR2
ALDH9A1
ACBD3
TESK2
ITGB1
RANBP3
KLHL24
SRP72
AFF1
HIC2
PCDH18
TEX264
TRAPPC8
ISY1
RNF19B
ICA1
NUDT14
IKZF5
SLCO2B1
MAFG
PPWD1
CD83
ORC2
PLEKHH1
LGMN
PLEKHM3
JAG2
PEX11A
CAMKK1
EDN1
PRPF6
DDB1
SNX27
CCDC77
NUP35
GLO1
KCNMA1
PPID
UHRF2
NDUFA6
TGFA
PPP1R21
TSEN15
DYNLRB2
RNF223
PPP1R15B
NCAPD3
TMEM208
CHERP
PSMC4
ADAP1
METTL18
LPGAT1
TBL1X
RIT1
EHMT1
METTL14
PELI3
WDR47
BCOR
CLDN5
EPCAM
ZBTB11
BANP
NUPL2
GPC4
UQCRC1
AHNAK
COPS3
SERBP1
UQCRFS1
ADRM1
CXXC4
ABCA5
MTX2
PUM2
STARD3NL
PCP4
THSD7A
SH2D3C
TMEM59L
MPDZ
GPX4
EXOC2
CGGBP1
KIF6
ELMOD1
PSME4
OSBP
CPA6
AFAP1L1
SIDT1
PCP4L1
COLQ
TMEM218
DDX58
CTNNBIP1
PRPH
MTM1
DAP
MYOZ1
MRPL40
ERGIC1
TBC1D2B
SDAD1
MRPL3
TMEM163
GLRX3
ASMTL
NFAT5
PUF60
TMEM161B
PPA2
RPS16
SENP7
TSGA10
POGK
ANP32E
SMN1
CAPNS1
ERRFI1
ATXN10
OBFC1
TBPL1
MYCBP2
PRSS55
NIPAL2
EDF1
SLC7A8
SFI1
RNASEH2B
HEY1
BSG
USP12
GRB14
FMNL1
ITFG3
COPS7B
ENPP4
MRPS18B
SARDH
EEF1A2
AES
AHSA1
KIF3B
ALG1
ALDH1B1
GSTA1
SLC25A37
SREK1IP1
HS6ST1
BRPF1
SVOP
ETFA
MRPS30
EHMT2
VPS29
PCM1
TMEM223
ST3GAL4
TERF1
ADNP2
PRKAA1
NCL
ERH
LSM12
RUVBL1
TTLL7
PTPDC1
ASPA
IFT57
DNAJC18
RPA2
ADD1
HDAC11
ACY1
LMCD1
SIVA1
ZNHIT1
COG6
POLR2D
HIVEP3
ANO10
DONSON
NR3C2
LIN7C
GABBR2
NDUFA3
SQLE
DOCK5
PPP2CA
GRIP1
LRRFIP1
ARHGEF26
USO1
ATMIN
HCFC2
BPGM
ISCA1
DHX57
ERC1
JAM2
THY1
PCTP
PAK1IP1
APC2
TMEM97
FARSA
STMN2
TSG101
PMS2
CTSB
CHRD
CTBP1
GOLT1B
CAB39L
RAB22A
FYN
CTXN1
SNUPN
MOSPD2
NHSL2
CFI
MED23
CD276
TCEA2
IDS
LYNX1
C1QA
SNPH
GTF2H3
COQ3
CPS1
CRIPT
TMUB1
MAPT
AQR
FAF2
PSMD3
PAX6
RIN2
PLRG1
CHMP2A
GLUD1
MED21
RPAP1
MANBA
COX6A1
MACROD1
ZBTB40
EIF1
JAKMIP1
FAM159B
TSEN54
MZT1
MDM2
PEX5
SNX9
PRDX4
ADCK4
GSS
HAGHL
STX3
WIPI1
SCAMP1
BBS9
GLG1
PSMF1
MAGI3
FZD1
HIPK1
POLR2B
PTRHD1
ERP29
MEST
SEPP1
CLCN4
ATG9A
RNF216
ASXL2
UBLCP1
HACL1
CNPY3
PHF21A
SF3B3
MECR
ANKRD33B
PLCE1
RPS13
GTF2E1
UBXN6
DCUN1D2
ZBTB44
TAX1BP1
ABI1
STRADB
CELF5
EIF2S1
ITFG1
MELK
BUD13
SNX2
GPATCH8
SETMAR
TRIM35
ABCD4
TET3
RPLP0
ANAPC11
POLR2G
NPEPPS
UCKL1
PITPNM2
NCALD
UBR3
REEP5
EGLN3
ZHX2
GEMIN4
COX18
BRWD3
CC2D2A
TTC33
TCF12
AP1AR
SPATA24
ZBTB42
XPO1
ECD
PTPRH
SLC25A24
SMYD4
PHC3
FLCN
CS
RHOBTB1
CTPS2
GNA11
OCIAD1
SERP2
LGALS1
RCBTB2
DPYD
STX1B
NOP16
SIAH2
DUS4L
ZNRF3
MIER3
USP37
METTL10
CXCL9
ZBTB22
TRERF1
INPP5B
PKP2
NDUFAF1
SLC2A13
ACAD8
HMMR
PACSIN2
NFX1
RASSF7
MMP15
ITPKA
WWC2
MATR3
SIM2
CBX7
VCPIP1
VPS72
STC2
SYT11
APOBR
HSBP1
GORAB
KHDRBS1
PDE4B
HCN1
MTFR1
NRXN3
RYBP
TOR2A
PVRL3
SIRT4
TRAPPC4
NUDT10
TM4SF1
SARNP
PAM16
CYB5R3
TPI1
NMT1
RNPEPL1
RPAP2
MEA1
SLC1A1
MMP16
CYTH3
PPFIA1
PML
POMP
TRIM2
ATP6V1G1
UNC45A
ACACA
TMEM126B
PEX10
KCNJ11
[truncated: 5,886 more rows]
