# Supplementary material for: A systems approach identifies Enhancer of Zeste Homolog 2 (EZH2) as a protective factor in epilepsy
Source: PLoS One. 2019 Dec 31;14(12):e0226733. doi: 10.1371/journal.pone.0226733 (PMC6938365; doi:10.1371/journal.pone.0226733)
Supplement: S13 Table — Genes with Chip values greater than the Argument of Dsup are listed below their cognate Factor. (TXT) [file pone.0226733.s019.txt]

All	Day3_Down_2SD	EZH2	RAD21	SUZ12	CTBP2	MAFK	CTCF	SMC3	MAFF	GATA2	POU5F1	NANOG	ESR1
na	na	na	na	na	na	na	na	na	na	na	na	na	na
SLIT2	ADAM11	PTPRN2	WNT4	SLC6A1	FAT1	SLC2A13	PPP1R1B	CDKN1C	SLC22A3	PTPRN2	NTM	PLEKHG3	NRIP1
PHACTR4	ADCY8	ROBO3	SIDT1	SIDT1	PTPRN2	SLC22A3	MTUS2	ARRDC2	MRO	KIRREL3	SMARCA2	PIP5K1B	ITPR1
MYO5A	ADK	SLC6A1	PVRL1	MEOX2	RAB26	TPD52L1	GPC3	FMNL1	TPD52L1	ITPR1	GABRA5	LRIG1	TPD52L1
TMTC1	ADRA1D	PPP1R1B	BOC	PTPRN2	JHDM1D	KIRREL3	ADAM11	FAM43A	CDH13	ETV1	PIP5K1B	CDH13	RREB1
BBS1	AGT	NTF3	PIP5K1B	ROBO3	PTPRD	MRO	BOC	IQGAP2	SLC2A13	CDH13	CDH12	MTUS2	BOC
SMARCD2	AJAP1	CALY	MRO	CDH11	SCN4B	CDH13	BCL6	MTMR12	KIRREL3	MTHFD1L	GPC3	CDC42EP3	CCDC85C
TIMP4	ALCAM	GREM1	OSBPL3	TUBA4A	SORL1	CPNE4	PKIB	ARHGEF3	CPNE4	CDC42EP4	ADK	FAT1	NTM
FARSB	ANKRD27	CCDC85C	CDH12	NR4A3	PIP5K1B	PTPRD	NTM	TNXB	PTPRD	ITGA11	PTPRD	PTPRN2	MTHFD1L
RAPGEF4	AP1S2	ANKRD27	CPNE4	ADCY8	NOG	RREB1	CDKN1C	BOC	RREB1	CPNE4	AJAP1	SMARCA2	RALYL
RPP14	ARG1	COL25A1	SLC22A3	ANKRD27	MTUS2	RNF32	ARRDC2	CRTAC1	RNF32	NTM	CRTAC1	PTPRD	ADK
POLN	ARHGEF3	CDKN1C	NTM	GREM1	CPNE4	ARHGEF3	NHLH1	CDH12	ITPR1	SNTG2	SLC2A13	KIRREL3	FAT1
CTSA	ARRDC2	TNXB	KIRREL3	NTF3	PLEKHG3	JUN	SIDT1	PPP1R1B	ARHGEF3	IQGAP2	CDC42EP3	NRIP1	CPNE4
LYSMD4	B3GALT5	PLK5	GABRA5	PIP5K1B	NTNG1	CDH12	CRIM1	NTM	IL6R	DPYD	CPNE4	MTHFD1L	PLEKHG3
DLGAP4	B3GAT2	SCN4B	CDKN1C	CRTAC1	CRIM1	PHKB	RALYL	CCDC85C	JUN	ARHGEF3	EFTUD2	CDH8	IQGAP2
AURKAIP1	BCL6	TUBA4A	MTHFD1L	NTM	PLSCR1	IL6R	EXTL1	ITGA11	PHKB	ANKRD27	PTPRN2	RALYL	LRIG1
AIFM1	BOC	CRTAC1	CRTAC1	ITGA11	CCDC85C	CRIM1	SLC22A3	ALCAM	DACT2	CDC42EP3	CDH13	CCDC85C	B3GALT5
SHC2	C1QL3	KLHL14	ITGA11	PQLC1	ADCY8	IQGAP2	TNXB	SLC2A13	IQGAP2	TUT1	TUT1	B3GALT5	AGT
CBLN1	CALB1	RNF182	BCL6	KIRREL3	GREM1	SNTG2	SLC2A13	TFRC	MTMR12	COL25A1	DAPK1	IQGAP2	MTUS2
RHOF	CALY	IL6R	ADAM11	SLC4A11	LRIG1	OSBPL3	MRO	MRO	NTNG1	CRIM1	LRIG1	CPNE4	MSRB3
GLS	CARTPT	WNT4	ADRA1D	SMARCA2	WNT4	NTM	MTMR12	BCL6	SLC35F4	ADK	MTUS2	AJAP1	EXPH5
PDK1	CCDC85C	ITGA11	NHLH1	SNTG2	NHLH1	MTMR12	FMNL1	ITPR1	CRIM1	LINGO2	FAT1	CDH12	RAB26
PLEKHG5	CDC42EP3	FMNL1	FMNL1	DAPK1	NR4A3	NTNG1	ITPR1	MTHFD1L	RNF182	LRIG1	KLHL14	NTM	ARHGEF3
ZNRF2	CDC42EP4	MSRB3	CCDC85C	MTUS2	HOMER1	VSNL1	GRB14	CRIM1	OSBPL3	MTUS2	NR4A3	SLC35F4	MTMR12
FBF1	CDH11	EFNB3	SORL1	SLC22A3	FGFBP3	CSGALNACT2	ITGA11	GDF10	VSNL1	PTPRD	B3GALT5	ARHGEF3	PPP1R1B
SUPT6H	CDH12	NOG	FAM43A	FRZB	FXYD7	RNF182	OSBPL3	DAPK1	NTM	FAM188A	SNTG2	EFTUD2	FRZB
WDSUB1	CDH13	SLC4A11	IQGAP2	PLK5	CRTAC1	FAM19A1	PVRL1	B3GAT2	SNTG2	ADAM11	NRIP1	B3GAT2	IL6R
IFT88	CDH8	PTGDS	ARHGEF3	LRRTM1	FST	BOC	ZBTB34	RREB1	DAPK1	OSBPL3		TUT1	HNRNPM
PSMD14	CDKN1C	NR4A3	GDF10	CALY	ROBO3	SLC35F4	PTPRD	SLC22A3	CRTAC1	NTNG1		ADK	LINGO2
UBE2J2	COL25A1	ADCY8	ITPR1	FAM43A	EPHA5	CRTAC1	CDH11	EFTUD2	FAM19A1	TPD52L1		EPHA5	GRB14
AMOT	CPNE4	C1QL3	TNXB	B3GAT2	PPP1R1B	PKIB	KIRREL3	PVRL1	CSGALNACT2	RREB1		COL25A1	CDC42EP4
LY6H	CPNE6	CDC42EP3	ARRDC2	PTGDS	WIF1	CDH8	PIP5K1B	NHLH1	PTPRN2	PKIB		NTNG1	ROBO3
IL33	CRIM1	NBL1	CDH11	PLCH2	KLHL14	DACT2	LRIG1	SCN4B	CDH8	FMNL1		HPCA	DACT2
STUB1	CRTAC1	B3GALT5	ADCY8	JUN	PVRL1	DAPK1	CCDC85C	FGFBP3	COL25A1	ARRDC2		FAM43A	NTF3
PKD1	CSGALNACT2	SLC35F4	SCN4B	IGSF11	TUBA4A	GPC3	DAPK1	OSBPL3	BOC	CRTAC1		GPC3	FST
BMP7	CTH	KIRREL3	CDH13	CDH13	C1QL3	MTUS2	CPNE4	ADAM11	PIP5K1B	GRB14		CDC42EP4	NR4A3
RGL2	CYP46A1	PLCH2	PPP1R1B		SLC35F4	ITPR1	GDF10	CDH13	CDH12	RNF32		SLC2A13	CALY
AGA	DACT2	CPNE6	WNT9A		WNT9A	FRZB	MTHFD1L	SIDT1	JHDM1D	TFRC		LINGO2	EPHA5
CLCN3	DAPK1	LRRTM1	MTUS2		JUN	GPR37	FAM43A	LRIG1	HOMER1	EPHA5		TFRC	PTPRN2
TYRO3	DPYD	IGSF11	PTPRN2		TPD52L1	ALCAM	HPCA	ADK	SIDT1	CDH8			NTNG1
SERPINI1	EFNB3	B3GAT2	CRIM1		IGSF11	HOMER1	PTPRN2	MTUS2	GPR37	KLHL14			CRIM1
FAM43A	EFTUD2	EPHA5	EXTL1		SLC4A11	KHDRBS2	NOG	GRB14	FRZB	PLCH2			PKIB
CACNA2D3	EPHA5	CDH11	NOG		BOC	COL25A1	RAB26	WNT4	LINGO2	SIDT1			AJAP1
POLM	ETV1	WIF1	JHDM1D		VSNL1	PIP5K1B	CDH13	PIP5K1B	IGSF11	PHKB			SIDT1
MRAS	EXPH5	MEOX2	DAPK1		LIN7B	PQLC1	JHDM1D	ADCY8	GPC3	IL6R			SORL1
ARL8B	EXTL1	HPCA	PKIB		COL25A1	PLCH1	B3GAT2	CPNE4	PKIB	AJAP1			CDH13
MTERFD2	FAM188A	EXPH5	PTPRD		ADK	JHDM1D	CRTAC1	EXTL1	PQLC1	SLC35F4			PTGDS
SCHIP1	FAM19A1	SIDT1	ALCAM		NTF3	LINGO2	WNT4	SORL1	KHDRBS2	SLC2A13			DPYD
RNMTL1	FAM43A	JHDM1D	KLHL14		SNTG2	NRIP1	SNTG2	PKIB	LRIG1	METTL7A			SLC4A11
TMEM107	FAT1	GABRD	B3GAT2		IQGAP2	FAT1	FAT1	IGSF11	PLCH1	GABRA5			PTPRD
RBBP9	FGFBP3	NTNG1	IGSF11		MSRB3	IGSF11	IQGAP2	KIRREL3	ANKRD27	PIP5K1B			ARRDC2
SORL1	FMNL1	ICAM5	GRB14		NTM	CTH	EFTUD2	CYP46A1	MTUS2	DAPK1			WNT9A
FAM57B	FRZB	PIP5K1B	LRIG1		BCL6	CPNE6	KLHL14	NTNG1	ALCAM	ADCY8			BCL6
MIAT	FST	NTM	GPC3		NBL1	EPHA5	CYP46A1	CALY	NRIP1	JHDM1D			KLHL14
CDS1	FXYD7	AJAP1	AJAP1		FRZB	PLK5	RREB1	KLHL14	MEOX2	GPC3			FAM188A
SCAMP3	GABRA5	ARHGEF3	SLC2A13		FAM43A	MEOX2	TUT1	JHDM1D	ADK	HOMER1			ETV1
LDB2	GABRD	SLC22A3	TFRC		CYP46A1	DPYD	ADRA1D	COL25A1	BCL6	EXPH5			ALCAM
SCN1A	GDF10	PTPRD	RASD1		AJAP1	SPARCL1	AJAP1	TPD52L1	MTHFD1L				MAL2
GBE1	GPC3	SORL1	ADK		SLC2A13	ADK	ADCY8	GPC3	CALB1				OSBPL3
ZNHIT3	GPR37	RASD1	NTF3		CDH11	PTPRN2	TPD52L1	TSPYL2	EPHA5				PVRL1
FAHD1	GRB14	RASD2	DPYD		RREB1	ADCY8	TFRC	NOG	CTH				COL25A1
JUP	GREM1	PVRL1	FGFBP3		B3GALT5	RALYL	SCN4B	PLCH1	DPYD				IGSF11
RNF185	GZMM	FAT1	NBL1		KIRREL3	KLHL14		WNT9A	PLK5				FGFBP3
SSU72	HNRNPM	DACT2	COL25A1			ANKRD27		FST	FAT1				KHDRBS2
VWA5B2	HOMER1	CDH13	CYP46A1			SIDT1		VSNL1	KLHL14				TNXB
STAG2	HPCA	FXYD7	MTMR12			MTHFD1L		CDH8	RASD2				SCN4B
PLCH2	ICAM5	JUN	CALY			ARG1		RALYL	ARG1				NBL1
ENDOG	IGSF11	FRZB	WIF1			RASD2		JUN	CPNE6				CDC42EP3
ZFP36	IL6R	CDH12	MSRB3			NR4A3		PTPRN2	KLHL4				EFTUD2
STAU1	IQGAP2	CDH8	RREB1			CALB1		RASD1	SMARCA2				METTL7A
SRSF10	ITGA11	RALYL	FAT1			AJAP1		HOMER1	ITGA11				EFNB3
MAPK11	ITPR1	MAL2	SMARCA2			SORL1		IL6R	SORL1				PIP5K1B
KCNC4	JHDM1D	SNTG2	CTH			GRB14		MSRB3	SPARCL1
SP1	JUN	MTUS2	EFTUD2			FGFBP3		TUT1	ADCY8
ERMN	KHDRBS2	LINGO2	JUN			SMARCA2		KLHL4	RALYL
DNAJC27	KIRREL3	ADRA1D	SNTG2			HNRNPM		CDH11	ADRA1D
CXXC1	KLHL14	HOMER1	LRRTM1			B3GAT2		FXYD7	TFRC
NCOR2	KLHL4	CPNE4	CDH8			TUBA4A		ANKRD27
VASH2	LIN7B	ADAM11	KHDRBS2			EXPH5		FAT1
PSMG1	LINGO2	GDF10	RNF32			TFRC		DPYD
OPTN	LRIG1	PDYN	RALYL			ZBTB34		PTPRD
PSENEN	LRRTM1	SMARCA2	GZMM			PVRL1
ANAPC5	MAL2	GABRA5	VSNL1			WNT4
CD48	MEOX2	AGT	FST			EFTUD2
CTC1	METTL7A	WNT9A	TSPYL2			LRIG1
SIGLEC10	MRO	FST	NR4A3			PLSCR1
UBE2D1	MSRB3	IQGAP2	PTGDS			CCDC85C
MAP3K11	MTHFD1L	EXTL1	FRZB			CDH11
NOL10	MTMR12	LRIG1	NTNG1			ITGA11
LGR6	MTUS2	PQLC1	LINGO2			CDKN1C
ZDHHC18	MUM1L1	PLEKHG3	PQLC1
S100A6	NBL1	CDC42EP4	HOMER1
EMX2	NHLH1	OSBPL3	AGT
PODXL2	NOG	FAM43A
DPT	NR4A3	CYP46A1
PDCL3	NRIP1	ITPR1
B4GALT5	NTF3	GPC3
CHCHD7	NTM	GPR37
BCAR3	NTNG1	DAPK1
DGAT2	OSBPL3	BCL6
DHFR	PDYN	PKIB
HGS	PHKB	CALB1
WDR31	PIP5K1B	VSNL1
IQCC	PKIB	BOC
SORCS2	PLCH1	CRIM1
FAM96A	PLCH2	NRIP1
PSMD12	PLEKHG3
PPP1R1B	PLK5
TCF25	PLSCR1
TSPO	PPP1R1B
MARCKS	PQLC1
ERCC2	PTGDS
OSBPL8	PTPRD
USP29	PTPRN2
COPB2	PVRL1
BCL6	RAB26
ZBTB38	RALYL
TMEM131	RASD1
TUBG1	RASD2
LPP	RNF182
TMEM221	RNF32
GPR155	ROBO3
DIMT1	RREB1
HCFC1	SCN4B
CR1L	SIDT1
DCTN4	SLC22A3
LAMB1	SLC2A13
PRMT8	SLC35F4
CUL1	SLC4A11
UBE2I	SLC6A1
ARFGEF2	SMARCA2
GABPB1	SNTG2
STK35	SORL1
SACM1L	SPARCL1
TSPAN3	TBC1D8B
USP10	TFRC
MRPL16	TNXB
LRRC48	TPD52L1
METTL9	TSPYL2
SYNJ1	TUBA4A
MGST2	TUT1
CHST14	VSNL1
NPHP4	WIF1
PKIB	WNT4
LAPTM5	WNT9A
CYFIP2	ZBTB34
ARMC8
ITGB1BP1
BCDIN3D
YDJC
WDR43
TINAG
GCH1
NINJ1
SBNO1
BTBD10
BLZF1
MSL3
TGFBRAP1
RAPGEF2
RSPH10B
ARID4A
ALKBH7
ZBTB49
ARSK
FIBIN
LETM2
GRPEL1
RBM5
LRCH3
GTPBP4
NDUFC1
GABARAP
HAT1
HM13
WDR37
SETDB1
STX8
BOP1
LAMC1
HERC1
WDR61
IMPDH2
BPTF
ADCK5
SOX15
DRD1
LRRFIP2
RAB35
EIF3I
MGAT2
ABCE1
BIN1
MLH1
FAM136A
TCEB2
LAGE3
ZFYVE20
ST6GAL1
GALNT11
NAA38
TEKT1
PPIP5K1
CTDSP2
NCAM2
ST7
MASP1
TMEM185A
TOMM5
UXT
GTPBP2
NOP14
BBS7
WIF1
MBTD1
PCBP4
CTDNEP1
POM121
RNF208
GNAI2
ANO4
FAM91A1
CSTB
CABLES2
ZDHHC22
APOPT1
NUP43
DENND2A
SLC30A5
LGALS8
BRSK1
EZH2
JPH1
KIF26B
DENND1B
MTX1
KIF1A
ATP5E
VAMP1
ZCCHC18
NCAPH2
TMEM127
SMG9
ELAC2
CIB2
KCNJ5
TMEM30A
RALGPS2
KDELR3
ERI3
DSCAM
SPOCK3
DDHD1
TFAP4
CPOX
ILVBL
DDX59
VRK1
S100A16
CGRRF1
CDIPT
AQP4
NOLC1
IMP4
SLC44A1
KLC1
ELK4
GNL3L
NNT
GNG3
ANKRD37
NRF1
XIAP
HMOX1
B3GALNT1
RAB40C
STC1
STAMBPL1
G3BP2
SHPRH
SLC20A2
ARRB1
CDK2AP2
ALG14
LYRM2
MED11
GNPTG
KIFC3
SGCE
TRIM39
RELL2
RHBDD1
TTL
MB21D2
RCE1
HDAC1
VHL
MNT
MRAP2
RWDD2A
FRZB
RRP1B
GPLD1
TERF2IP
MMADHC
PKIA
CANT1
TC2N
VSTM5
HEATR5B
PKD2
NAPRT1
RUNDC1
PPIL3
DCAF8
EP300
SNN
FUBP3
KCNA4
ZCCHC7
PIP5K1B
KCTD10
MPP2
ABTB1
SDPR
MRPS35
SURF4
CEP250
BLVRA
MEF2BNB
CDC16
KAZN
PPCS
STEAP4
KCTD18
HERPUD2
SLC35E1
DECR1
SMARCD1
ZNRF1
SLC25A32
COX19
NRSN1
NUDT12
RFT1
CTNNAL1
EPS8
RBL2
NLGN1
VKORC1
TRIM37
TBCC
RPL23A
EFR3A
COL22A1
TRIM65
AMIGO2
IQCE
RGS7BP
PLBD2
ADAMTS10
TINF2
WDR18
COBL
MEF2A
SLC16A6
MEP1A
ATP6V1E1
NT5M
GJB2
DGKA
SEC62
PPP2R3B
RAP2A
DOHH
PRKCB
MPG
EFNB3
CAV2
ACTA1
RAB7A
POU3F1
EEF1A1
IFI27
AGAP3
LUC7L3
RGS14
AATF
TIMP3
DNAJB1
LPPR3
QPCTL
WIZ
KLC2
RGMA
PPFIA3
SSTR1
SLC9A8
ITGA1
LENG8
IFT46
FOXN3
PIP5KL1
PRKCD
PUM1
DCAF17
PPP1R11
GMFB
NRD1
NSUN4
TRH
PIM3
ERCC4
RWDD2B
NEURL4
CBLB
FRMD5
TYSND1
TPM3
KAT7
NONO
CTXN2
COPS6
CCP110
RASGRP1
MAP2K6
ORMDL2
CEP290
RUNDC3A
MRPL34
PRKAR1A
CD9
RNF111
LARP1
ACADS
HNRNPM
NPAS3
ZMYND19
ATP1B2
DNAJC9
GPATCH2
ARMCX6
MADD
SNAPC4
PHF2
RALB
B4GALT4
PTDSS1
SCYL1
B3GALT4
COL4A1
REXO2
OAF
NUP160
APOBEC1
TMEM14A
STBD1
GPR68
GOLPH3
GRM1
SOX6
FASTKD2
METTL2B
GOLGA7
TUSC2
CTNND2
DNAJA2
SETD6
DCAF15
MEIS3
HES6
FOXP1
SOCS5
RNF13
KLF4
PTMS
ANKRD12
LZTS2
BAG2
KPNA1
NRAS
MAOB
FKBP5
CALM2
PREP
PPIF
MINPP1
PCK2
CDK2AP1
TNFAIP1
IGFBPL1
LITAF
PRUNE
MSN
PDGFA
TOM1L2
KDM2A
TSSC4
YPEL5
LRP8
PLK4
IARS2
CCDC117
ZBTB7A
DHRSX
NUDT3
KTI12
TOMM70A
ID2
PORCN
CELF4
MAP6
MDK
LAPTM4B
ABCD2
CMPK2
RHOB
GPD1L
MCU
PIP5K1C
ACTN2
IFNAR2
PLAU
SOX13
KCTD20
NDUFA5
ATE1
FAM110A
SRSF4
SLC7A3
PAPD5
CALB2
NAA15
SMAD9
CYP26B1
TUBB2B
NAA40
STXBP6
CLIP1
PPFIBP1
TGFB1I1
CWF19L2
PEX26
HNRNPR
VMP1
ANKRD34B
UBQLN4
EFNA5
SLC25A25
DBT
ARHGEF17
CNTN4
TBC1D14
CRTAC1
ADAR
AEN
MED31
MACF1
CNR1
TECPR1
LRRC59
ARL6
MTA3
DNAJC13
ILK
EPS15L1
SPEF1
USP39
KHDRBS2
ACAT2
EIF4EBP3
ETV3
DYRK3
CDCA3
RUFY1
KRIT1
SIN3A
CDKN2AIP
TTR
CLDN11
PLEKHA6
ZFC3H1
ZKSCAN3
TOP3B
PTPN12
TMEM110
PABPN1
NFATC3
ARRDC2
MRPL18
RCL1
AKR1A1
GALM
RTN3
CAPRIN2
AAAS
ACP1
RAB15
ELMO1
NME2
RPL4
MRPL19
COX6B2
PPRC1
RAB10
ANXA11
PPAP2B
CDC42EP1
GIGYF2
CENPJ
BCAT1
SLC22A17
HSD3B7
TMOD2
FRMD8
GMPPB
TOX4
B3GAT2
PELI2
ARF5
SGK1
SF3A2
BUD31
PIP4K2C
ATP5B
STK40
KDM1B
ARX
ZRANB3
SLC22A23
GPN3
LRRC4C
TTC7B
GMPPA
PCCB
HUWE1
FAH
TGIF2
B3GAT1
B4GALT7
NUDT16
ATOX1
HPS4
ARHGEF25
KCNK15
ANXA7
ATF5
TRMT6
SHANK3
TAF15
PTGES2
DAB1
RPS5
LDB3
FBXO34
GZMK
CCNL2
LRRTM1
ORAI3
FHL1
SLC2A4
LYRM5
GSTM4
GALNT1
BRD3
NTRK2
PHLDB2
MCM2
RAVER2
MYD88
MFSD3
ARHGEF4
GPSM2
MYH14
CASP3
MRPS25
NR3C1
MAP4K2
WASL
RSPH1
DLD
CCDC127
PNPLA8
CLIC1
MRPS11
CRLF1
HLCS
DUSP9
OSGIN2
AHI1
PSMB1
RPL27
NFATC1
MYO1D
JUND
SMURF2
ACO2
MRPL9
CDH11
LYN
TRPS1
RINT1
GLRX5
MEX3C
CDV3
PDCD7
CARTPT
AP1G1
UBP1
LMAN2
PLEKHA8
NAP1L4
HECW2
PDS5B
WHSC1
LCLAT1
MEGF8
MTRR
MSMO1
INPP5K
RAB31
RANBP6
USP27X
MCOLN1
DHRS7B
COX7C
KLHDC8B
THRAP3
PRDM2
SLC5A5
SUGT1
RESP18
CPEB1
ARL15
BEND6
BLNK
CD33
POLRMT
CSAD
NRN1
LYAR
FAM103A1
AP1M1
ZBTB4
CERS6
EPHA5
ITIH3
C3AR1
MAPKAPK5
EP400
MIPEP
HYLS1
PEX19
BTBD11
ZAP70
COL4A2
LRRC40
HRSP12
MRPS28
DPP6
SEPN1
AZI2
SLC26A1
CACNA1B
PTPRA
RIPK1
PHIP
NDUFA7
GPX8
LRRC57
TSPAN9
CACNB3
FAM178A
SSBP3
EEF2
GNG7
S100A13
MANEA
RPS23
AP3B1
ECI2
GCA
JMJD8
HTR4
FASTK
TCTN1
MED28
ISPD
RBPMS2
INTS3
STK24
POU6F1
CD55
IFI30
THEM4
PLOD1
FOLR1
ATP11A
PCBD2
QRSL1
TOP1MT
KIF11
DSCC1
GORASP1
LGALSL
PHGDH
ATG13
H1FX
ZRSR1
ANKZF1
RNF32
MTRF1
HSD17B4
REG1A
MEF2C
SPINT1
SLC38A9
SH3YL1
SLC22A15
SNAPIN
USP46
TBCEL
SHISA9
ABCG1
SNAP91
INO80C
SFXN5
FBXW5
TFDP2
ATCAY
NLE1
SOWAHA
SLC4A1AP
THG1L
FUT4
CISD2
PRSS23
UCK1
RPS3A
RCN2
IGDCC3
YTHDF1
GART
ZFR2
CGNL1
EIF4G2
TTC9C
PTCD2
CCDC136
ECSIT
ZDHHC3
MTHFD1
GNG10
U2SURP
RRP15
TTC17
CHD4
NCKIPSD
VPS54
ETS2
PTCD1
S100PBP
PIGT
GRB10
NGRN
MX2
PPM1H
PDZD3
ARL1
CELF1
ALKBH2
MED20
MRGPRX3
GRPEL2
PCGF5
KCNIP4
TRAP1
JARID2
KCNK1
TMEM39B
COG2
GREB1
MAGED1
CD320
GPATCH4
SLC7A6OS
ANKRD13C
RAB11B
PREX2
FAM149A
RNMT
CASP1
RHOBTB3
MDN1
OLIG1
FNBP4
NUDT11
FAM179B
RADIL
LACTB2
BRD8
CD99L2
ASNS
POP5
RASD2
MTOR
PDK3
CLPB
DENND3
TMEM53
MFSD9
DLK2
HEATR5A
TOR1AIP2
NUMB
RPL24
ECT2
PLOD2
NSD1
DCAF4
PLEKHG3
SCG2
TNRC18
GABRA4
YWHAH
SSBP2
LIX1L
GABRA5
GGNBP2
STXBP5
REPS2
FN3KRP
IMP3
TPP2
SLC25A27
SNX11
ITSN1
PLEKHO1
MCM3AP
BRF2
RNF167
SNAI1
GAR1
SRSF9
GRSF1
SST
PPP3CB
PCDHA12
RASA1
SMARCA1
RPL14
APPL2
GMPR2
PIM1
APLN
FKBP1A
HOMER1
RASGEF1A
THOP1
BID
VEZF1
SMC5
SOWAHC
RBBP5
SYNC
FAM13A
KIF5B
FAM115A
MBD5
SGK3
DNAJC4
MFSD6
NUP210
WDR75
CLN5
ALAS1
PNRC2
RGS4
ASAH1
CYB561D2
CTH
SUGP2
CCDC86
XKR8
MYL12A
ATP5SL
CTR9
OS9
ASB5
RAB1A
RABL2A
HES1
GINS3
KLHDC7A
PYGO2
PRRC2C
KCNV1
SART1
FAM3A
E2F2
MAGED2
WDR48
SDHB
RBM34
GPNMB
ROBO2
PTPN1
POT1
ROCK2
RNF5
SNRPB
GOSR2
SEZ6
CARS2
FASN
LRIF1
LTA4H
DNLZ
TIE1
RNF187
RIMKLA
MDH1
TBC1D9
TTC3
SPCS2
FABP3
PCID2
PRKRIP1
KCND1
PLA2G16
RER1
PABPC4
WNT4
SCFD1
LRFN5
RAB5C
C8B
GCNT1
GRIA3
SLC25A13
SLC7A7
CDKL5
SLN
SIK3
TEK
RABEP1
CNPY2
PCDH20
TXN2
ACTR2
GTF2F2
AIFM3
TMEM5
GFPT2
TADA2B
CSNK1G1
HDHD2
CCDC97
ACP2
ARL6IP4
RFX1
FRS2
KLF16
ABHD8
TSPAN33
NEK3
SH3RF3
NDRG1
ZFP106
ADH5
TM9SF4
SULT2B1
ARHGDIG
CSTF3
TLX2
SH3D19
KRBA1
FBXL3
SOCS7
TOMM22
DNAJC8
WDR92
HINT3
TBKBP1
RNF165
TRIM9
ARF4
PSMB3
ALDH1A1
BHLHE41
COX4I1
VPS45
COG7
RIT2
TMCC2
EPB41L4A
PGRMC1
AFF2
PRKRA
PFKFB2
FEZ1
PIK3CA
KDELR2
SMAD3
GFAP
SEZ6L2
ARFGAP3
PPP2R5E
SCLT1
FBXO41
SCMH1
HEATR1
EIF5B
MIA3
LTBP4
CARKD
KLHL7
UPF3A
NEFL
UFC1
SREK1
OLFML1
UBAC2
ECE2
CNNM2
FAM81A
AMOTL2
N6AMT2
EGLN2
ALDH3A2
DGKE
LRP11
EXTL1
ECHDC2
FJX1
INSIG2
SFT2D2
TOMM6
ATRN
CRLF3
FBXO33
IFITM10
TUBGCP2
HDGF
LY96
CCT5
ST14
SEC61B
GABRD
EIF3D
TRAF3IP1
SHOC2
ZWILCH
TXNDC16
CBX6
PRPS2
TSPYL1
FAM188A
TYK2
SYNPO2L
TSPAN2
UBE2F
GARS
TMTC3
ATP5A1
RB1CC1
SERP1
GPR123
SPSB1
ABR
RRNAD1
ZPBP2
CRELD1
LRRC47
SP140
TMED1
VIPR1
SLC35C1
RASAL1
NAT10
TOP1
DPF3
LOX
GADD45B
LTC4S
SRSF3
CEBPZ
NTNG1
RAD1
HECA
MRPL23
TAF5
S100A1
NTM
SLC9A5
DYNLRB1
PMPCA
N4BP2
ALCAM
ARCN1
PTPRB
SDSL
PSMD13
LRTM2
ELL2
POLR3A
KAT6A
TWF1
SPOP
CDH13
GREB1L
NLRX1
KLHL2
OGFRL1
POLR2F
ATP11C
FAM120C
DNM1
XRN2
CHI3L1
METTL7A
HOMER3
DNPEP
MTFMT
DVL1
PSMD4
METTL7B
MPP6
ZSCAN18
MLYCD
LAMTOR2
QARS
DDX18
KLHL17
GATSL2
TMEM184B
RAB2A
GKAP1
TCEANC2
ERCC1
WRB
FKBP14
LARP6
ENO1
CCDC92
MAK16
PACS1
KLHL18
FAIM3
APAF1
CSRP2
IGSF3
CORO1C
NOV
ANXA1
CHD8
AMOTL1
FRAS1
SHE
ELP2
OTUD7B
BBS2
SYF2
FHDC1
SLC2A1
ENTPD2
PSTK
SLC7A11
HEBP1
PPTC7
ANKRD16
DUS3L
SETD1B
PRPSAP1
PGGT1B
AQP9
ZCCHC12
SESN2
BZW1
CBFB
LSM3
CACNB1
CAST
ARSE
PLEKHF2
DOCK6
HPCAL1
SNX14
LYPLA1
CDK5
EXOC6B
RNH1
SF3A3
VEGFA
RBM14
ST6GALNAC6
BRD7
HSPA5
HTATIP2
ARHGAP5
STAU2
P4HA1
TBC1D16
ALDH3B1
TMEM150C
RELA
GNG2
CAMK1
ADRA2C
CLASP1
DCUN1D1
TNFRSF21
TCF7
TRIM45
PEX1
NID1
CAMTA2
RARRES2
SUN2
DTX2
POLR2K
LARP4B
HRK
BEND5
NFE2L2
GNB3
PES1
DUSP19
SLITRK3
ENOX2
RIOK1
FUK
SHROOM1
EIF4G1
CHST1
NUPR1
VAMP5
PMM1
HSPH1
TMCC1
RNPEP
SERTAD1
HEG1
KCTD2
CDC26
MRPS5
MATN2
SPTLC2
WBP5
SUCLA2
ARF3
EHBP1
CHCHD3
EXOSC4
STEAP2
DHX16
CDK19
SBNO2
MAGOH
NCOA3
FAM32A
LRRC24
GABARAPL1
ZBTB7C
EIF3C
ARL6IP5
CECR6
CHMP1A
TRAM1
VAMP7
RC3H1
GDPD1
CTDSP1
HSF4
RBL1
SRGN
GYG1
PIP5K1A
PLA2G4A
PLEKHA3
PDPK1
POP4
NMNAT1
IFNGR2
TRIT1
NFYB
MLLT4
PAFAH1B1
FKBP3
GPKOW
DZIP1
PSMD7
PPP1R12C
WIPI2
FAM55B
SSSCA1
RBM39
SLITRK1
ABT1
PEG3
CYBA
STIP1
ARPP21
PCDHB6
ARHGEF3
RNASE4
RNF7
DGKZ
DDX47
THAP4
CD22
USE1
RNASEH2C
SNX15
USP42
RNF181
MTMR12
TBRG4
YARS
SNX1
RNF180
SIN3B
VANGL2
CEP41
ARPC3
PFKP
CWC22
CHRAC1
UBE2L6
FAM198B
SLC41A3
MRPS34
NBAS
PIK3IP1
CCDC167
PLAA
PRIM2
TNPO3
KATNA1
LYST
CLDN10
NR4A3
HMGCR
UBXN2A
ALDH4A1
LRP3
HR
ZC3H11A
TMEM62
SLIRP
MAP4K4
IDI1
ATP5S
GTF2H1
YES1
ALAD
TMEM119
PSAT1
COQ2
TMEM200C
BRI3BP
EXT1
YTHDF2
MYO5B
PPP1R7
EXOC6
FOSB
MED27
OTUD6B
PDHB
ADRB2
NR2F1
PRNP
ENTPD3
GPN2
EMP1
HSP90B1
SNAPC2
TCHP
FAM63B
DNAJB12
SCARB1
CBX1
PMM2
GABRB1
URGCP
HEY2
RRBP1
ZFAND5
SNRNP200
PHYHD1
PSRC1
ABCG4
RAC3
NUDT2
EFEMP1
CRMP1
ENOPH1
CORO2B
LSM2
TNKS1BP1
ARRB2
VPS39
FTO
RNF114
NOL11
GDAP2
APBB3
EGLN1
MECOM
NECAB3
TTC32
SFSWAP
ZMIZ1
TACC1
RPL19
GLTSCR2
TMEM69
NCOA1
CDC42SE1
JAK2
COL4A3BP
GRIK2
UBE2J1
INA
GCLC
MUSTN1
TSHZ1
PPP4R2
NPTXR
TRPC2
TAX1BP3
HMBS
ABCF3
CYP7B1
FAM107B
AUP1
AKTIP
SETD4
MMD
SPRYD7
SGIP1
RAB5A
CSE1L
VWA1
ELMOD3
HARS
DNM1L
PHTF1
DUSP7
P4HB
ITGB7
CTDSPL2
BRCC3
PRSS56
LLPH
PCGF2
MTMR6
TULP3
ALDH1L1
LEMD2
FGFR1OP2
ALDH6A1
ZCCHC11
SNAP25
CCND2
RECQL5
SLC35E3
PARD6B
SLC27A4
RGS7
PPHLN1
MRPL48
CKS1B
SIRT6
LPXN
PAK3
JAM3
POR
HARBI1
ATP6V1A
ZYX
SRPRB
ISOC1
AKR1E2
CDK17
AIF1L
PPP1R26
FAM105A
PFDN2
NPR2
ALDH9A1
ACBD3
TESK2
ITGB1
RANBP3
KLHL24
SRP72
AFF1
HIC2
PCDH18
TEX264
TRAPPC8
ISY1
RNF19B
ICA1
NUDT14
IKZF5
SLCO2B1
MAFG
PPWD1
CD83
ORC2
PLEKHH1
LGMN
PLEKHM3
JAG2
PEX11A
CAMKK1
EDN1
PRPF6
DDB1
SNX27
CCDC77
NUP35
GLO1
KCNMA1
PPID
UHRF2
NDUFA6
TGFA
PPP1R21
TSEN15
DYNLRB2
RNF223
PPP1R15B
NCAPD3
TMEM208
CHERP
PSMC4
ADAP1
METTL18
LPGAT1
TBL1X
RIT1
EHMT1
METTL14
PELI3
WDR47
BCOR
CLDN5
EPCAM
ZBTB11
BANP
NUPL2
GPC4
UQCRC1
AHNAK
COPS3
SERBP1
UQCRFS1
ADRM1
CXXC4
ABCA5
MTX2
PUM2
STARD3NL
PCP4
THSD7A
SH2D3C
TMEM59L
MPDZ
GPX4
EXOC2
CGGBP1
KIF6
ELMOD1
PSME4
OSBP
CPA6
AFAP1L1
SIDT1
PCP4L1
COLQ
TMEM218
DDX58
CTNNBIP1
PRPH
MTM1
DAP
MYOZ1
MRPL40
ERGIC1
TBC1D2B
SDAD1
MRPL3
TMEM163
GLRX3
ASMTL
NFAT5
PUF60
TMEM161B
PPA2
RPS16
SENP7
TSGA10
POGK
ANP32E
SMN1
CAPNS1
ERRFI1
ATXN10
OBFC1
TBPL1
MYCBP2
PRSS55
NIPAL2
EDF1
SLC7A8
SFI1
RNASEH2B
HEY1
BSG
USP12
GRB14
FMNL1
ITFG3
COPS7B
ENPP4
MRPS18B
SARDH
EEF1A2
AES
AHSA1
KIF3B
ALG1
ALDH1B1
GSTA1
SLC25A37
SREK1IP1
HS6ST1
BRPF1
SVOP
ETFA
MRPS30
EHMT2
VPS29
PCM1
TMEM223
ST3GAL4
TERF1
ADNP2
PRKAA1
NCL
ERH
LSM12
RUVBL1
TTLL7
PTPDC1
ASPA
IFT57
DNAJC18
RPA2
ADD1
HDAC11
ACY1
LMCD1
SIVA1
ZNHIT1
COG6
POLR2D
HIVEP3
ANO10
DONSON
NR3C2
LIN7C
GABBR2
NDUFA3
SQLE
DOCK5
PPP2CA
GRIP1
LRRFIP1
ARHGEF26
USO1
ATMIN
HCFC2
BPGM
ISCA1
DHX57
ERC1
JAM2
THY1
PCTP
PAK1IP1
APC2
TMEM97
FARSA
STMN2
TSG101
PMS2
CTSB
CHRD
CTBP1
GOLT1B
CAB39L
RAB22A
FYN
CTXN1
SNUPN
MOSPD2
NHSL2
CFI
MED23
CD276
TCEA2
IDS
LYNX1
C1QA
SNPH
GTF2H3
COQ3
CPS1
CRIPT
TMUB1
MAPT
AQR
FAF2
PSMD3
PAX6
RIN2
PLRG1
CHMP2A
GLUD1
MED21
RPAP1
MANBA
COX6A1
MACROD1
ZBTB40
EIF1
JAKMIP1
FAM159B
TSEN54
MZT1
MDM2
PEX5
SNX9
PRDX4
ADCK4
GSS
HAGHL
STX3
WIPI1
SCAMP1
BBS9
GLG1
PSMF1
MAGI3
FZD1
HIPK1
POLR2B
PTRHD1
ERP29
MEST
SEPP1
CLCN4
ATG9A
RNF216
ASXL2
UBLCP1
HACL1
CNPY3
PHF21A
SF3B3
MECR
ANKRD33B
PLCE1
RPS13
GTF2E1
UBXN6
DCUN1D2
ZBTB44
TAX1BP1
ABI1
STRADB
CELF5
EIF2S1
ITFG1
MELK
BUD13
SNX2
GPATCH8
SETMAR
TRIM35
ABCD4
TET3
RPLP0
ANAPC11
POLR2G
NPEPPS
UCKL1
PITPNM2
NCALD
UBR3
REEP5
EGLN3
ZHX2
GEMIN4
COX18
BRWD3
CC2D2A
TTC33
TCF12
AP1AR
SPATA24
ZBTB42
XPO1
ECD
PTPRH
SLC25A24
SMYD4
PHC3
FLCN
CS
RHOBTB1
CTPS2
GNA11
OCIAD1
SERP2
LGALS1
RCBTB2
DPYD
STX1B
NOP16
SIAH2
DUS4L
ZNRF3
MIER3
USP37
METTL10
CXCL9
ZBTB22
TRERF1
INPP5B
PKP2
NDUFAF1
SLC2A13
ACAD8
HMMR
PACSIN2
NFX1
RASSF7
MMP15
ITPKA
WWC2
MATR3
SIM2
CBX7
VCPIP1
VPS72
STC2
SYT11
APOBR
HSBP1
GORAB
KHDRBS1
PDE4B
HCN1
MTFR1
NRXN3
RYBP
TOR2A
PVRL3
SIRT4
TRAPPC4
NUDT10
TM4SF1
SARNP
PAM16
CYB5R3
TPI1
NMT1
RNPEPL1
RPAP2
MEA1
SLC1A1
MMP16
CYTH3
PPFIA1
PML
POMP
TRIM2
ATP6V1G1
UNC45A
ACACA
TMEM126B
PEX10
KCNJ11
[truncated: 5,886 more rows]
