# Supplementary material for: A systems approach identifies Enhancer of Zeste Homolog 2 (EZH2) as a protective factor in epilepsy
Source: PLoS One. 2019 Dec 31;14(12):e0226733. doi: 10.1371/journal.pone.0226733 (PMC6938365; doi:10.1371/journal.pone.0226733)
Supplement: S14 Table — Genes with Chip values greater than the Argument of Dsup are listed below their cognate Factor. (TXT) [file pone.0226733.s020.txt]

All	Day10_Down_2SD	EZH2	RAD21	SUZ12	CTBP2	CTCF	SMC3	NANOG	ESR1	ZNF217	POU5F1
na	na	na	na	na	na	na	na	na	na	na	na
SLIT2	ADAM11	C1QL1	WNT4	KCNK4	RAPGEF5	PPP1R1B	ANKH	PLEKHG3	XXYLT1	SYNPR	SMARCA2
PHACTR4	ADCY8	KCNK4	SIDT1	SLC6A1	FAT1	CSAD	CDKN1C	PIP5K1B	PPAP2B	ZHX2	GABRA5
MYO5A	ADK	SSTR2	PLCXD2	SIDT1	ALOXE3	MTUS2	XXYLT1	RAPGEF5	EHD1	SMARCD2	PIP5K1B
TMTC1	ADRA1D	PSMD14	MAP2K6	MEOX2	KIFC3	GPC3	PLCXD2	LRIG1	ITPR1	IL16	CDH12
BBS1	AJAP1	ARHGEF25	NRSN2	ROBO3	RAB26	ADAM11	TNFRSF21	CDH13	RNF144B	TPD52L1	SYNPR
SMARCD2	AKAP5	ROBO3	ANKH	PCDH19	PTPRD	ANKH	FMNL1	MTUS2	TPD52L1	ITPR1	GPC3
TIMP4	ALDOC	RAP1GAP2	BOC	CDH11	SCN4B	BOC	FAM43A	CDC42EP3	RREB1	SMARCA2	ADK
FARSB	ALKBH2	ITGB4	PIP5K1B	NR4A3	SORL1	SYNPR	KIFC3	FAT1	BOC	GRB14	PTPRD
RAPGEF4	ALOXE3	SLC6A1	MRO	ADCY8	PIP5K1B	ALKBH2	IQGAP2	SMARCA2	SULT1A1	CDH12	AJAP1
RPP14	AMIGO1	PPP1R1B	OSBPL3	ANKRD27	NOG	BCL6	LMO2	PTPRD	CCDC85C	PKIB	CRTAC1
POLN	ANKH	ITPKA	RAP1GAP2	SYNPR	PSMD14	PKIB	ARHGEF3	DEPTOR	MTHFD1L	SNTG2	SLC2A13
CTSA	ANKRD27	NTF3	CDH12	GREM1	MTUS2	ZHX2	TNXB	MTHFD1L	NCALD	B3GALT5	RAP1GAP2
LYSMD4	APLP1	CALY	SLC22A3	CD302	PLEKHG3	CDKN1C	RAP1GAP2	CDH8	ANKH	MYO6	PPAP2B
DLGAP4	ARG1	GREM1	CLDN10	NTF3	NTNG1	GRM2	BOC	ZHX2	CSAD	SIDT1	DEPTOR
AURKAIP1	ARHGEF25	CCDC85C	GABRA5	PSMD14	CRIM1	NHLH1	CRTAC1	SMARCD2	RALYL	PPAP2B	CDC42EP3
AIFM1	ARHGEF3	ANKRD27	CDKN1C	NPY1R	XXYLT1	FNDC5	CDH12	SYNPR	SDC2	TNFAIP8	MAP2K6
SHC2	ATP1A3	COL25A1	MTHFD1L	ITPKA	PLSCR1	CLDN10	PPP1R1B	RALYL	ADK	DEPTOR	EFTUD2
CBLN1	B3GALT5	CDKN1C	CRTAC1	ARHGEF25	CCDC85C	LRRC73	IL16	CCDC85C	FAT1	CDC42EP4	ST6GALNAC3
RHOF	B3GAT2	GJB6	ITGA11	FAM69C	ADCY8	LMO2	CCDC85C	B3GALT5	PLEKHG3	EHD1	ALOXE3
GLS	BCL6	TNXB	BCL6	LMO2	ANKH	SIDT1	ITGA11	IQGAP2	DEPTOR	IL6R	CDH13
PDK1	BOC	FNDC5	ADAM11	PIP5K1B	NMB	CRIM1	SLC2A13	PKP2	PPL	RREB1	TUT1
PLEKHG5	BTG2	PLK5	ADRA1D	CRTAC1	GREM1	RALYL	MRO	RAP1GAP2	KIFC3	CRIM1	DAPK1
ZNRF2	C1QL1	SCN4B	NHLH1	ITGA11	LRIG1	EXTL1	SLC6A15	AJAP1	RAP1GAP2	ARHGEF3	DOCK9
FBF1	C1QL3	CRTAC1	FMNL1	PQLC1	WNT4	ST6GALNAC3	BCL6	SDC2	DOCK9	BCL6	LRIG1
SUPT6H	CALB1	LMO2	CCDC85C	ATP1A3	NHLH1	RAP1GAP2	ITPR1	NCALD	IQGAP2	CCDC85C	MTUS2
WDSUB1	CALHM2	KLHL14	SORL1	GJB6	NR4A3	SLC22A3	MAP2K6	ANKH	LRIG1	MTHFD1L	FAT1
IFT88	CALML4	RNF182	ITGB4	SMARCA2	FGFBP3	TNXB	MTHFD1L	CDH12	B3GALT5	XXYLT1	KLHL14
PSMD14	CALY	IL6R	FAM43A	EPDR1	FXYD7	MAP2K6	CRIM1	SLC35F4	MTUS2	FXYD7	NR4A3
UBE2J2	CCDC134	WNT4	LMO2	CSAD	CRTAC1	TNFRSF21	ITGB4	ARHGEF3	MSRB3	PKP2	B3GALT5
AMOT	CCDC85C	ATP1A3	IQGAP2	SNTG2	DEPTOR	CNIH2	GDF10	EFTUD2	EXPH5	OSBPL3
LY6H	CD302	ITGA11	ST6GALNAC3	ITGB4	ZHX2	SLC2A13	DAPK1	PPAP2B	RAB26	RNF144B
IL33	CDC42EP3	ZHX2	ARHGEF3	DAPK1	FST	MRO	DCLK3	XXYLT1	IL16	NCALD
STUB1	CDC42EP4	FMNL1	GDF10	MTUS2	COL19A1	FMNL1	B3GAT2	RNF144B	ARHGEF3	EXPH5
PKD1	CDH11	MSRB3	ITPR1	SLC22A3	ROBO3	ITPR1	RREB1	B3GAT2	PPP1R1B	PPL
BMP7	CDH12	EFNB3	TNXB	PLK5	TNFRSF21	GRB14	SLC22A3	TUT1	IL6R	MAL2
RGL2	CDH13	CLDN10	CDH11	LRRTM1	EPHA5	ITGA11	EFTUD2	ADK	GRB14	DOCK9
AGA	CDH8	NOG	SYNPR	CALY	CALML4	OSBPL3	NHLH1	EPHA5	CDC42EP4	DAPK1
CLCN3	CDKN1C	COL19A1	XXYLT1	FAM43A	PPP1R1B	ZBTB34	SCN4B	SLC4A4	ROBO3	ADK
TYRO3	CLDN10	PPL	ADCY8	B3GAT2	ZDHHC22	PTPRD	FGFBP3	DOCK9	DACT2	PLCXD2
SERPINI1	CNIH2	TNFRSF21	SCN4B	SSTR2	SMARCD2	CDH11	OSBPL3	COL25A1	SSTR2	RAB26
FAM43A	COL19A1	PTGDS	CDH13	PTGDS	KLHL14	IL16	ADAM11	NTNG1	NTF3	PTPRD
CACNA2D3	COL25A1	NR4A3	PPP1R1B	C1QL1	ITPKA	DOCK9	CDH13	BTG2	FST	SPARCL1
POLM	CRIM1	ADCY8	WNT9A	PLCH2	PLCXD2	PIP5K1B	SIDT1	HPCA	NR4A3	LRIG1
MRAS	CRTAC1	ALOXE3	IL16	XXYLT1	C1QL3	SMARCD2	DEPTOR	MAP2K6	ITGB4	DPYD
ARL8B	CSAD	C1QL3	TNFRSF21	IGSF11	SLC35F4	LRIG1	LRIG1	CNIH2	CALY	CALHM2
MTERFD2	CSGALNACT2	CDC42EP3	ALKBH2	CDH13	WNT9A	CCDC85C	ADK	FAM43A	EPHA5	RAPGEF5
SCHIP1	CTH	NBL1	MTUS2		SMPD2	DAPK1	MTUS2	GPC3	DDIT4	MTUS2
RNMTL1	CTXN1	SLC4A4	GRM2		TPD52L1	GDF10	GRB14	CD302	LSS	ANKH
TMEM107	CYP46A1	IL16	DCLK3		IGSF11	MTHFD1L	ALKBH2	CDC42EP4	ZHX2	RAP1GAP2
RBBP9	DACT2	FAM69C	DOCK9		NCALD	NRSN2	NMB	SLC2A13	NTNG1	NTNG1
SORL1	DAPK1	B3GALT5	CRIM1		RNF144B	FAM43A	APLP1	TMEM14A	CRIM1	CD302
FAM57B	DBP	SSTR1	EXTL1		SCRN3	PLCXD2	LRRC73	ALKBH2	PKIB	ALOXE3
MIAT	DCLK3	SLC35F4	NOG		BOC	HPCA	WNT4		AJAP1	CRTAC1
CDS1	DDIT4	PLCH2	DAPK1		EPDR1	KIFC3	NRSN2		RAPGEF5	CSAD
SCAMP3	DEPTOR	LRRTM1	PKIB		DDIT4	NOG	PIP5K1B		SIDT1
LDB2	DOCK9	IGSF11	PTPRD		ALDOC	RAB26	FNDC5		ST6GALNAC3
SCN1A	DPYD	B3GAT2	KIFC3		LIN7B	ITGB4	ADCY8		MYO6
GBE1	EFNB3	NPY1R	CSAD		COL25A1	XXYLT1	CSAD		SORL1
ZNHIT3	EFTUD2	EPHA5	KLHL14		SSTR1	CDH13	EXTL1		CDH13
FAHD1	EHD1	CDH11	B3GAT2		ADK	B3GAT2	SORL1		ALOXE3
JUP	EPDR1	MEOX2	IGSF11		NTF3	CRTAC1	PKIB		PTGDS
RNF185	EPHA5	HPCA	GRB14		SNTG2	WNT4	IGSF11		SYT17
SSU72	ETV1	PCDH19	LRIG1		IQGAP2	SNTG2	CYP46A1		DPYD
VWA5B2	EXPH5	DOCK9	GPC3		MSRB3	FAT1	DOCK9		PTPRD
STAG2	EXTL1	EXPH5	AJAP1		BCL6	KCNK4	TNFAIP8		ZDHHC22
PLCH2	FAM19A1	SIDT1	SLC2A13		NBL1	IQGAP2	NTNG1		TNFAIP8
ENDOG	FAM43A	GABRD	SLC6A15		FAM43A	EFTUD2	CALY		PKP2
ZFP36	FAM69C	NTNG1	RASD1		CYP46A1	KLHL14	EHD1		CLDN10
STAU1	FAT1	ZDHHC22	LRRC73		AJAP1	SYT17	CNIH2		SMARCD2
SRSF10	FGFBP3	ICAM5	ADK		SLC2A13	CYP46A1	KCNK4		WNT9A
MAPK11	FHDC1	PIP5K1B	NTF3		CDH11	RREB1	ST6GALNAC3		BCL6
KCNC4	FMNL1	AJAP1	DPYD		RREB1	TUT1	KLHL14		KLHL14
SP1	FNDC5	ARHGEF3	FGFBP3		B3GALT5	ADRA1D	CCDC134		ETV1
ERMN	FST	SLC22A3	NBL1		IP6K2	AJAP1	COL25A1		C1QL1
DNAJC27	FXYD7	PTPRD	COL25A1		DOCK9	ADCY8	ZHX2		MAL2
CXXC1	GABRA5	SORL1	CALML4			TPD52L1	TPD52L1		OSBPL3
NCOR2	GABRD	FHDC1	CYP46A1			CALML4	GPC3		COL25A1
VASH2	GDF10	RASD1	COL19A1				TSPYL2		ITPKA
PSMG1	GJB6	RASD2	CALY				NOG		IGSF11
OPTN	GPC3	EPDR1	MSRB3				WNT9A		FGFBP3
PSENEN	GPR37	FAT1	APLP1				FST		KCNG2
ANAPC5	GRB14	DACT2	RREB1				ALOXE3		TNXB
CD48	GREM1	CDH13	ALOXE3				CDH8		FHDC1
CTC1	GRM2	FXYD7	FAT1				SYT17		SCN4B
SIGLEC10	HPCA	CDH12	HSD17B11				RALYL		PCDH19
UBE2D1	HSD17B11	CDH8	SMARCA2				SYNPR		NBL1
MAP3K11	ICAM5	BTG2	NPY1R				RASD1		PLCXD2
NOL10	IGSF11	RALYL	CTH				IL6R		CDC42EP3
LGR6	IL16	MAL2	EFTUD2				CLDN10		EFTUD2
ZDHHC18	IL6R	SNTG2	NCALD				MSRB3		METTL7A
S100A6	IP6K2	MTUS2	SNTG2				TUT1		EFNB3
EMX2	IQGAP2	ADRA1D	LRRTM1				CDH11		PIP5K1B
PODXL2	ITGA11	ADAM11	SYT17				FXYD7
DPT	ITGB4	GDF10	CDH8				ARHGEF25
PDCL3	ITPKA	SMARCA2	FNDC5				ANKRD27
B4GALT5	ITPR1	SYT17	RALYL				FAT1
CHCHD7	KCNG2	GABRA5	MYO6				DPYD
BCAR3	KCNK4	GRM2	TNFAIP8				PTPRD
DGAT2	KIFC3	WNT9A	FST				SLC4A4
DHFR	KLHL14	RAPGEF5	KCNK4				NBL1
HGS	LIN7B	FST	TSPYL2				GRM2
WDR31	LMO2	NCALD	NR4A3				HSD17B11
IQCC	LRIG1	IQGAP2	PTGDS				CDC42EP4
SORCS2	LRRC73	EXTL1	NTNG1				COL19A1
FAM96A	LRRTM1	LRIG1	SMARCD2				GABRA5
PSMD12	LSS	SYNPR	ZHX2				DDIT4
PPP1R1B	MAL2	PQLC1	PCDH19				CALML4
TCF25	MAP2K6	PLEKHG3	PQLC1				PPAP2B
TSPO	MEOX2	CD302	DEPTOR				RAB26
MARCKS	METTL7A	CDC42EP4	SLC4A4				EPDR1
ERCC2	MRAP2	AMIGO1	ARHGEF25				SLC35F4
OSBPL8	MRO	OSBPL3	DDIT4				PCDH19
USP29	MSRB3	NRSN2	CCDC134				PQLC1
COPB2	MTHFD1L	FAM43A	GPR37
BCL6	MTUS2	CYP46A1	TPD52L1
ZBTB38	MUM1L1	ITPR1	CTXN1
TMEM131	MYO6	GPC3	PPAP2B
TUBG1	NBL1	GPR37	CDC42EP4
LPP	NCALD	DAPK1	IP6K2
TMEM221	NHLH1	DBP	ETV1
GPR155	NMB	BCL6	EPDR1
DIMT1	NOG	PKIB	SLC35F4
HCFC1	NPY1R	CALB1	ZDHHC22
CR1L	NR4A3	PKP2	ATP1A3
DCTN4	NRSN2	BOC	ROBO3
LAMB1	NTF3	PPAP2B	ANKRD27
PRMT8	NTNG1	CRIM1	DACT2
CUL1	OSBPL3	RNF144B	CNIH2
UBE2I	PCDH19	EHD1	LSS
ARFGEF2	PHKB	SULT1A1	HPCA
GABPB1	PIP5K1B		FAM19A1
STK35	PKIB		IL6R
SACM1L	PKP2		AKAP5
TSPAN3	PLCH2		SLCO1C1
USP10	PLCXD2		SULT1A1
MRPL16	PLEKHG3		NMB
LRRC48	PLK5		EHD1
METTL9	PLSCR1		TUT1
SYNJ1	PPAP2B		RAB26
MGST2	PPL		C1QL1
CHST14	PPP1R1B		PPL
NPHP4	PQLC1		RAPGEF5
PKIB	PSMD14		SLC6A1
LAPTM5	PTGDS		FXYD7
CYFIP2	PTPRD		ITPKA
ARMC8	RAB26		RASD2
ITGB1BP1	RALYL		PHKB
BCDIN3D	RAP1GAP2		C1QL3
YDJC	RAPGEF5		PLEKHG3
WDR43	RASD1		TRAM1L1
TINAG	RASD2		B3GALT5
GCH1	RNF144B
NINJ1	RNF182
SBNO1	ROBO3
BTBD10	ROGDI
BLZF1	RREB1
MSL3	SCN4B
TGFBRAP1	SCRN3
RAPGEF2	SDC2
RSPH10B	SIDT1
ARID4A	SLC22A3
ALKBH7	SLC2A13
ZBTB49	SLC35F4
ARSK	SLC4A4
FIBIN	SLC6A1
LETM2	SLC6A15
GRPEL1	SLCO1C1
RBM5	SMARCA2
LRCH3	SMARCD2
GTPBP4	SMPD2
NDUFC1	SMPDL3A
GABARAP	SNTG2
HAT1	SORL1
HM13	SPARCL1
WDR37	SSTR1
SETDB1	SSTR2
STX8	ST6GALNAC3
BOP1	SULT1A1
LAMC1	SYNPR
HERC1	SYT17
WDR61	TBC1D8B
IMPDH2	TMEM14A
BPTF	TNFAIP8
ADCK5	TNFRSF21
SOX15	TNXB
DRD1	TPD52L1
LRRFIP2	TRAM1L1
RAB35	TSPYL2
EIF3I	TUT1
MGAT2	WNT4
ABCE1	WNT9A
BIN1	XXYLT1
MLH1	ZBTB34
FAM136A	ZDHHC22
TCEB2	ZHX2
LAGE3
ZFYVE20
ST6GAL1
GALNT11
NAA38
TEKT1
PPIP5K1
CTDSP2
NCAM2
ST7
MASP1
TMEM185A
TOMM5
UXT
GTPBP2
NOP14
BBS7
WIF1
MBTD1
PCBP4
CTDNEP1
POM121
RNF208
GNAI2
ANO4
FAM91A1
CSTB
CABLES2
ZDHHC22
APOPT1
NUP43
DENND2A
SLC30A5
LGALS8
BRSK1
EZH2
JPH1
KIF26B
DENND1B
MTX1
KIF1A
ATP5E
VAMP1
ZCCHC18
NCAPH2
TMEM127
SMG9
ELAC2
CIB2
KCNJ5
TMEM30A
RALGPS2
KDELR3
ERI3
DSCAM
SPOCK3
DDHD1
TFAP4
CPOX
ILVBL
DDX59
VRK1
S100A16
CGRRF1
CDIPT
AQP4
NOLC1
IMP4
SLC44A1
KLC1
ELK4
GNL3L
NNT
GNG3
ANKRD37
NRF1
XIAP
HMOX1
B3GALNT1
RAB40C
STC1
STAMBPL1
G3BP2
SHPRH
SLC20A2
ARRB1
CDK2AP2
ALG14
LYRM2
MED11
GNPTG
KIFC3
SGCE
TRIM39
RELL2
RHBDD1
TTL
MB21D2
RCE1
HDAC1
VHL
MNT
MRAP2
RWDD2A
FRZB
RRP1B
GPLD1
TERF2IP
MMADHC
PKIA
CANT1
TC2N
VSTM5
HEATR5B
PKD2
NAPRT1
RUNDC1
PPIL3
DCAF8
EP300
SNN
FUBP3
KCNA4
ZCCHC7
PIP5K1B
KCTD10
MPP2
ABTB1
SDPR
MRPS35
SURF4
CEP250
BLVRA
MEF2BNB
CDC16
KAZN
PPCS
STEAP4
KCTD18
HERPUD2
SLC35E1
DECR1
SMARCD1
ZNRF1
SLC25A32
COX19
NRSN1
NUDT12
RFT1
CTNNAL1
EPS8
RBL2
NLGN1
VKORC1
TRIM37
TBCC
RPL23A
EFR3A
COL22A1
TRIM65
AMIGO2
IQCE
RGS7BP
PLBD2
ADAMTS10
TINF2
WDR18
COBL
MEF2A
SLC16A6
MEP1A
ATP6V1E1
NT5M
GJB2
DGKA
SEC62
PPP2R3B
RAP2A
DOHH
PRKCB
MPG
EFNB3
CAV2
ACTA1
RAB7A
POU3F1
EEF1A1
IFI27
AGAP3
LUC7L3
RGS14
AATF
TIMP3
DNAJB1
LPPR3
QPCTL
WIZ
KLC2
RGMA
PPFIA3
SSTR1
SLC9A8
ITGA1
LENG8
IFT46
FOXN3
PIP5KL1
PRKCD
PUM1
DCAF17
PPP1R11
GMFB
NRD1
NSUN4
TRH
PIM3
ERCC4
RWDD2B
NEURL4
CBLB
FRMD5
TYSND1
TPM3
KAT7
NONO
CTXN2
COPS6
CCP110
RASGRP1
MAP2K6
ORMDL2
CEP290
RUNDC3A
MRPL34
PRKAR1A
CD9
RNF111
LARP1
ACADS
HNRNPM
NPAS3
ZMYND19
ATP1B2
DNAJC9
GPATCH2
ARMCX6
MADD
SNAPC4
PHF2
RALB
B4GALT4
PTDSS1
SCYL1
B3GALT4
COL4A1
REXO2
OAF
NUP160
APOBEC1
TMEM14A
STBD1
GPR68
GOLPH3
GRM1
SOX6
FASTKD2
METTL2B
GOLGA7
TUSC2
CTNND2
DNAJA2
SETD6
DCAF15
MEIS3
HES6
FOXP1
SOCS5
RNF13
KLF4
PTMS
ANKRD12
LZTS2
BAG2
KPNA1
NRAS
MAOB
FKBP5
CALM2
PREP
PPIF
MINPP1
PCK2
CDK2AP1
TNFAIP1
IGFBPL1
LITAF
PRUNE
MSN
PDGFA
TOM1L2
KDM2A
TSSC4
YPEL5
LRP8
PLK4
IARS2
CCDC117
ZBTB7A
DHRSX
NUDT3
KTI12
TOMM70A
ID2
PORCN
CELF4
MAP6
MDK
LAPTM4B
ABCD2
CMPK2
RHOB
GPD1L
MCU
PIP5K1C
ACTN2
IFNAR2
PLAU
SOX13
KCTD20
NDUFA5
ATE1
FAM110A
SRSF4
SLC7A3
PAPD5
CALB2
NAA15
SMAD9
CYP26B1
TUBB2B
NAA40
STXBP6
CLIP1
PPFIBP1
TGFB1I1
CWF19L2
PEX26
HNRNPR
VMP1
ANKRD34B
UBQLN4
EFNA5
SLC25A25
DBT
ARHGEF17
CNTN4
TBC1D14
CRTAC1
ADAR
AEN
MED31
MACF1
CNR1
TECPR1
LRRC59
ARL6
MTA3
DNAJC13
ILK
EPS15L1
SPEF1
USP39
KHDRBS2
ACAT2
EIF4EBP3
ETV3
DYRK3
CDCA3
RUFY1
KRIT1
SIN3A
CDKN2AIP
TTR
CLDN11
PLEKHA6
ZFC3H1
ZKSCAN3
TOP3B
PTPN12
TMEM110
PABPN1
NFATC3
ARRDC2
MRPL18
RCL1
AKR1A1
GALM
RTN3
CAPRIN2
AAAS
ACP1
RAB15
ELMO1
NME2
RPL4
MRPL19
COX6B2
PPRC1
RAB10
ANXA11
PPAP2B
CDC42EP1
GIGYF2
CENPJ
BCAT1
SLC22A17
HSD3B7
TMOD2
FRMD8
GMPPB
TOX4
B3GAT2
PELI2
ARF5
SGK1
SF3A2
BUD31
PIP4K2C
ATP5B
STK40
KDM1B
ARX
ZRANB3
SLC22A23
GPN3
LRRC4C
TTC7B
GMPPA
PCCB
HUWE1
FAH
TGIF2
B3GAT1
B4GALT7
NUDT16
ATOX1
HPS4
ARHGEF25
KCNK15
ANXA7
ATF5
TRMT6
SHANK3
TAF15
PTGES2
DAB1
RPS5
LDB3
FBXO34
GZMK
CCNL2
LRRTM1
ORAI3
FHL1
SLC2A4
LYRM5
GSTM4
GALNT1
BRD3
NTRK2
PHLDB2
MCM2
RAVER2
MYD88
MFSD3
ARHGEF4
GPSM2
MYH14
CASP3
MRPS25
NR3C1
MAP4K2
WASL
RSPH1
DLD
CCDC127
PNPLA8
CLIC1
MRPS11
CRLF1
HLCS
DUSP9
OSGIN2
AHI1
PSMB1
RPL27
NFATC1
MYO1D
JUND
SMURF2
ACO2
MRPL9
CDH11
LYN
TRPS1
RINT1
GLRX5
MEX3C
CDV3
PDCD7
CARTPT
AP1G1
UBP1
LMAN2
PLEKHA8
NAP1L4
HECW2
PDS5B
WHSC1
LCLAT1
MEGF8
MTRR
MSMO1
INPP5K
RAB31
RANBP6
USP27X
MCOLN1
DHRS7B
COX7C
KLHDC8B
THRAP3
PRDM2
SLC5A5
SUGT1
RESP18
CPEB1
ARL15
BEND6
BLNK
CD33
POLRMT
CSAD
NRN1
LYAR
FAM103A1
AP1M1
ZBTB4
CERS6
EPHA5
ITIH3
C3AR1
MAPKAPK5
EP400
MIPEP
HYLS1
PEX19
BTBD11
ZAP70
COL4A2
LRRC40
HRSP12
MRPS28
DPP6
SEPN1
AZI2
SLC26A1
CACNA1B
PTPRA
RIPK1
PHIP
NDUFA7
GPX8
LRRC57
TSPAN9
CACNB3
FAM178A
SSBP3
EEF2
GNG7
S100A13
MANEA
RPS23
AP3B1
ECI2
GCA
JMJD8
HTR4
FASTK
TCTN1
MED28
ISPD
RBPMS2
INTS3
STK24
POU6F1
CD55
IFI30
THEM4
PLOD1
FOLR1
ATP11A
PCBD2
QRSL1
TOP1MT
KIF11
DSCC1
GORASP1
LGALSL
PHGDH
ATG13
H1FX
ZRSR1
ANKZF1
RNF32
MTRF1
HSD17B4
REG1A
MEF2C
SPINT1
SLC38A9
SH3YL1
SLC22A15
SNAPIN
USP46
TBCEL
SHISA9
ABCG1
SNAP91
INO80C
SFXN5
FBXW5
TFDP2
ATCAY
NLE1
SOWAHA
SLC4A1AP
THG1L
FUT4
CISD2
PRSS23
UCK1
RPS3A
RCN2
IGDCC3
YTHDF1
GART
ZFR2
CGNL1
EIF4G2
TTC9C
PTCD2
CCDC136
ECSIT
ZDHHC3
MTHFD1
GNG10
U2SURP
RRP15
TTC17
CHD4
NCKIPSD
VPS54
ETS2
PTCD1
S100PBP
PIGT
GRB10
NGRN
MX2
PPM1H
PDZD3
ARL1
CELF1
ALKBH2
MED20
MRGPRX3
GRPEL2
PCGF5
KCNIP4
TRAP1
JARID2
KCNK1
TMEM39B
COG2
GREB1
MAGED1
CD320
GPATCH4
SLC7A6OS
ANKRD13C
RAB11B
PREX2
FAM149A
RNMT
CASP1
RHOBTB3
MDN1
OLIG1
FNBP4
NUDT11
FAM179B
RADIL
LACTB2
BRD8
CD99L2
ASNS
POP5
RASD2
MTOR
PDK3
CLPB
DENND3
TMEM53
MFSD9
DLK2
HEATR5A
TOR1AIP2
NUMB
RPL24
ECT2
PLOD2
NSD1
DCAF4
PLEKHG3
SCG2
TNRC18
GABRA4
YWHAH
SSBP2
LIX1L
GABRA5
GGNBP2
STXBP5
REPS2
FN3KRP
IMP3
TPP2
SLC25A27
SNX11
ITSN1
PLEKHO1
MCM3AP
BRF2
RNF167
SNAI1
GAR1
SRSF9
GRSF1
SST
PPP3CB
PCDHA12
RASA1
SMARCA1
RPL14
APPL2
GMPR2
PIM1
APLN
FKBP1A
HOMER1
RASGEF1A
THOP1
BID
VEZF1
SMC5
SOWAHC
RBBP5
SYNC
FAM13A
KIF5B
FAM115A
MBD5
SGK3
DNAJC4
MFSD6
NUP210
WDR75
CLN5
ALAS1
PNRC2
RGS4
ASAH1
CYB561D2
CTH
SUGP2
CCDC86
XKR8
MYL12A
ATP5SL
CTR9
OS9
ASB5
RAB1A
RABL2A
HES1
GINS3
KLHDC7A
PYGO2
PRRC2C
KCNV1
SART1
FAM3A
E2F2
MAGED2
WDR48
SDHB
RBM34
GPNMB
ROBO2
PTPN1
POT1
ROCK2
RNF5
SNRPB
GOSR2
SEZ6
CARS2
FASN
LRIF1
LTA4H
DNLZ
TIE1
RNF187
RIMKLA
MDH1
TBC1D9
TTC3
SPCS2
FABP3
PCID2
PRKRIP1
KCND1
PLA2G16
RER1
PABPC4
WNT4
SCFD1
LRFN5
RAB5C
C8B
GCNT1
GRIA3
SLC25A13
SLC7A7
CDKL5
SLN
SIK3
TEK
RABEP1
CNPY2
PCDH20
TXN2
ACTR2
GTF2F2
AIFM3
TMEM5
GFPT2
TADA2B
CSNK1G1
HDHD2
CCDC97
ACP2
ARL6IP4
RFX1
FRS2
KLF16
ABHD8
TSPAN33
NEK3
SH3RF3
NDRG1
ZFP106
ADH5
TM9SF4
SULT2B1
ARHGDIG
CSTF3
TLX2
SH3D19
KRBA1
FBXL3
SOCS7
TOMM22
DNAJC8
WDR92
HINT3
TBKBP1
RNF165
TRIM9
ARF4
PSMB3
ALDH1A1
BHLHE41
COX4I1
VPS45
COG7
RIT2
TMCC2
EPB41L4A
PGRMC1
AFF2
PRKRA
PFKFB2
FEZ1
PIK3CA
KDELR2
SMAD3
GFAP
SEZ6L2
ARFGAP3
PPP2R5E
SCLT1
FBXO41
SCMH1
HEATR1
EIF5B
MIA3
LTBP4
CARKD
KLHL7
UPF3A
NEFL
UFC1
SREK1
OLFML1
UBAC2
ECE2
CNNM2
FAM81A
AMOTL2
N6AMT2
EGLN2
ALDH3A2
DGKE
LRP11
EXTL1
ECHDC2
FJX1
INSIG2
SFT2D2
TOMM6
ATRN
CRLF3
FBXO33
IFITM10
TUBGCP2
HDGF
LY96
CCT5
ST14
SEC61B
GABRD
EIF3D
TRAF3IP1
SHOC2
ZWILCH
TXNDC16
CBX6
PRPS2
TSPYL1
FAM188A
TYK2
SYNPO2L
TSPAN2
UBE2F
GARS
TMTC3
ATP5A1
RB1CC1
SERP1
GPR123
SPSB1
ABR
RRNAD1
ZPBP2
CRELD1
LRRC47
SP140
TMED1
VIPR1
SLC35C1
RASAL1
NAT10
TOP1
DPF3
LOX
GADD45B
LTC4S
SRSF3
CEBPZ
NTNG1
RAD1
HECA
MRPL23
TAF5
S100A1
NTM
SLC9A5
DYNLRB1
PMPCA
N4BP2
ALCAM
ARCN1
PTPRB
SDSL
PSMD13
LRTM2
ELL2
POLR3A
KAT6A
TWF1
SPOP
CDH13
GREB1L
NLRX1
KLHL2
OGFRL1
POLR2F
ATP11C
FAM120C
DNM1
XRN2
CHI3L1
METTL7A
HOMER3
DNPEP
MTFMT
DVL1
PSMD4
METTL7B
MPP6
ZSCAN18
MLYCD
LAMTOR2
QARS
DDX18
KLHL17
GATSL2
TMEM184B
RAB2A
GKAP1
TCEANC2
ERCC1
WRB
FKBP14
LARP6
ENO1
CCDC92
MAK16
PACS1
KLHL18
FAIM3
APAF1
CSRP2
IGSF3
CORO1C
NOV
ANXA1
CHD8
AMOTL1
FRAS1
SHE
ELP2
OTUD7B
BBS2
SYF2
FHDC1
SLC2A1
ENTPD2
PSTK
SLC7A11
HEBP1
PPTC7
ANKRD16
DUS3L
SETD1B
PRPSAP1
PGGT1B
AQP9
ZCCHC12
SESN2
BZW1
CBFB
LSM3
CACNB1
CAST
ARSE
PLEKHF2
DOCK6
HPCAL1
SNX14
LYPLA1
CDK5
EXOC6B
RNH1
SF3A3
VEGFA
RBM14
ST6GALNAC6
BRD7
HSPA5
HTATIP2
ARHGAP5
STAU2
P4HA1
TBC1D16
ALDH3B1
TMEM150C
RELA
GNG2
CAMK1
ADRA2C
CLASP1
DCUN1D1
TNFRSF21
TCF7
TRIM45
PEX1
NID1
CAMTA2
RARRES2
SUN2
DTX2
POLR2K
LARP4B
HRK
BEND5
NFE2L2
GNB3
PES1
DUSP19
SLITRK3
ENOX2
RIOK1
FUK
SHROOM1
EIF4G1
CHST1
NUPR1
VAMP5
PMM1
HSPH1
TMCC1
RNPEP
SERTAD1
HEG1
KCTD2
CDC26
MRPS5
MATN2
SPTLC2
WBP5
SUCLA2
ARF3
EHBP1
CHCHD3
EXOSC4
STEAP2
DHX16
CDK19
SBNO2
MAGOH
NCOA3
FAM32A
LRRC24
GABARAPL1
ZBTB7C
EIF3C
ARL6IP5
CECR6
CHMP1A
TRAM1
VAMP7
RC3H1
GDPD1
CTDSP1
HSF4
RBL1
SRGN
GYG1
PIP5K1A
PLA2G4A
PLEKHA3
PDPK1
POP4
NMNAT1
IFNGR2
TRIT1
NFYB
MLLT4
PAFAH1B1
FKBP3
GPKOW
DZIP1
PSMD7
PPP1R12C
WIPI2
FAM55B
SSSCA1
RBM39
SLITRK1
ABT1
PEG3
CYBA
STIP1
ARPP21
PCDHB6
ARHGEF3
RNASE4
RNF7
DGKZ
DDX47
THAP4
CD22
USE1
RNASEH2C
SNX15
USP42
RNF181
MTMR12
TBRG4
YARS
SNX1
RNF180
SIN3B
VANGL2
CEP41
ARPC3
PFKP
CWC22
CHRAC1
UBE2L6
FAM198B
SLC41A3
MRPS34
NBAS
PIK3IP1
CCDC167
PLAA
PRIM2
TNPO3
KATNA1
LYST
CLDN10
NR4A3
HMGCR
UBXN2A
ALDH4A1
LRP3
HR
ZC3H11A
TMEM62
SLIRP
MAP4K4
IDI1
ATP5S
GTF2H1
YES1
ALAD
TMEM119
PSAT1
COQ2
TMEM200C
BRI3BP
EXT1
YTHDF2
MYO5B
PPP1R7
EXOC6
FOSB
MED27
OTUD6B
PDHB
ADRB2
NR2F1
PRNP
ENTPD3
GPN2
EMP1
HSP90B1
SNAPC2
TCHP
FAM63B
DNAJB12
SCARB1
CBX1
PMM2
GABRB1
URGCP
HEY2
RRBP1
ZFAND5
SNRNP200
PHYHD1
PSRC1
ABCG4
RAC3
NUDT2
EFEMP1
CRMP1
ENOPH1
CORO2B
LSM2
TNKS1BP1
ARRB2
VPS39
FTO
RNF114
NOL11
GDAP2
APBB3
EGLN1
MECOM
NECAB3
TTC32
SFSWAP
ZMIZ1
TACC1
RPL19
GLTSCR2
TMEM69
NCOA1
CDC42SE1
JAK2
COL4A3BP
GRIK2
UBE2J1
INA
GCLC
MUSTN1
TSHZ1
PPP4R2
NPTXR
TRPC2
TAX1BP3
HMBS
ABCF3
CYP7B1
FAM107B
AUP1
AKTIP
SETD4
MMD
SPRYD7
SGIP1
RAB5A
CSE1L
VWA1
ELMOD3
HARS
DNM1L
PHTF1
DUSP7
P4HB
ITGB7
CTDSPL2
BRCC3
PRSS56
LLPH
PCGF2
MTMR6
TULP3
ALDH1L1
LEMD2
FGFR1OP2
ALDH6A1
ZCCHC11
SNAP25
CCND2
RECQL5
SLC35E3
PARD6B
SLC27A4
RGS7
PPHLN1
MRPL48
CKS1B
SIRT6
LPXN
PAK3
JAM3
POR
HARBI1
ATP6V1A
ZYX
SRPRB
ISOC1
AKR1E2
CDK17
AIF1L
PPP1R26
FAM105A
PFDN2
NPR2
ALDH9A1
ACBD3
TESK2
ITGB1
RANBP3
KLHL24
SRP72
AFF1
HIC2
PCDH18
TEX264
TRAPPC8
ISY1
RNF19B
ICA1
NUDT14
IKZF5
SLCO2B1
MAFG
PPWD1
CD83
ORC2
PLEKHH1
LGMN
PLEKHM3
JAG2
PEX11A
CAMKK1
EDN1
PRPF6
DDB1
SNX27
CCDC77
NUP35
GLO1
KCNMA1
PPID
UHRF2
NDUFA6
TGFA
PPP1R21
TSEN15
DYNLRB2
RNF223
PPP1R15B
NCAPD3
TMEM208
CHERP
PSMC4
ADAP1
METTL18
LPGAT1
TBL1X
RIT1
EHMT1
METTL14
PELI3
WDR47
BCOR
CLDN5
EPCAM
ZBTB11
BANP
NUPL2
GPC4
UQCRC1
AHNAK
COPS3
SERBP1
UQCRFS1
ADRM1
CXXC4
ABCA5
MTX2
PUM2
STARD3NL
PCP4
THSD7A
SH2D3C
TMEM59L
MPDZ
GPX4
EXOC2
CGGBP1
KIF6
ELMOD1
PSME4
OSBP
CPA6
AFAP1L1
SIDT1
PCP4L1
COLQ
TMEM218
DDX58
CTNNBIP1
PRPH
MTM1
DAP
MYOZ1
MRPL40
ERGIC1
TBC1D2B
SDAD1
MRPL3
TMEM163
GLRX3
ASMTL
NFAT5
PUF60
TMEM161B
PPA2
RPS16
SENP7
TSGA10
POGK
ANP32E
SMN1
CAPNS1
ERRFI1
ATXN10
OBFC1
TBPL1
MYCBP2
PRSS55
NIPAL2
EDF1
SLC7A8
SFI1
RNASEH2B
HEY1
BSG
USP12
GRB14
FMNL1
ITFG3
COPS7B
ENPP4
MRPS18B
SARDH
EEF1A2
AES
AHSA1
KIF3B
ALG1
ALDH1B1
GSTA1
SLC25A37
SREK1IP1
HS6ST1
BRPF1
SVOP
ETFA
MRPS30
EHMT2
VPS29
PCM1
TMEM223
ST3GAL4
TERF1
ADNP2
PRKAA1
NCL
ERH
LSM12
RUVBL1
TTLL7
PTPDC1
ASPA
IFT57
DNAJC18
RPA2
ADD1
HDAC11
ACY1
LMCD1
SIVA1
ZNHIT1
COG6
POLR2D
HIVEP3
ANO10
DONSON
NR3C2
LIN7C
GABBR2
NDUFA3
SQLE
DOCK5
PPP2CA
GRIP1
LRRFIP1
ARHGEF26
USO1
ATMIN
HCFC2
BPGM
ISCA1
DHX57
ERC1
JAM2
THY1
PCTP
PAK1IP1
APC2
TMEM97
FARSA
STMN2
TSG101
PMS2
CTSB
CHRD
CTBP1
GOLT1B
CAB39L
RAB22A
FYN
CTXN1
SNUPN
MOSPD2
NHSL2
CFI
MED23
CD276
TCEA2
IDS
LYNX1
C1QA
SNPH
GTF2H3
COQ3
CPS1
CRIPT
TMUB1
MAPT
AQR
FAF2
PSMD3
PAX6
RIN2
PLRG1
CHMP2A
GLUD1
MED21
RPAP1
MANBA
COX6A1
MACROD1
ZBTB40
EIF1
JAKMIP1
FAM159B
TSEN54
MZT1
MDM2
PEX5
SNX9
PRDX4
ADCK4
GSS
HAGHL
STX3
WIPI1
SCAMP1
BBS9
GLG1
PSMF1
MAGI3
FZD1
HIPK1
POLR2B
PTRHD1
ERP29
MEST
SEPP1
CLCN4
ATG9A
RNF216
ASXL2
UBLCP1
HACL1
CNPY3
PHF21A
SF3B3
MECR
ANKRD33B
PLCE1
RPS13
GTF2E1
UBXN6
DCUN1D2
ZBTB44
TAX1BP1
ABI1
STRADB
CELF5
EIF2S1
ITFG1
MELK
BUD13
SNX2
GPATCH8
SETMAR
TRIM35
ABCD4
TET3
RPLP0
ANAPC11
POLR2G
NPEPPS
UCKL1
PITPNM2
NCALD
UBR3
REEP5
EGLN3
ZHX2
GEMIN4
COX18
BRWD3
CC2D2A
TTC33
TCF12
AP1AR
SPATA24
ZBTB42
XPO1
ECD
PTPRH
SLC25A24
SMYD4
PHC3
FLCN
CS
RHOBTB1
CTPS2
GNA11
OCIAD1
SERP2
LGALS1
RCBTB2
DPYD
STX1B
NOP16
SIAH2
DUS4L
ZNRF3
MIER3
USP37
METTL10
CXCL9
ZBTB22
TRERF1
INPP5B
PKP2
NDUFAF1
SLC2A13
ACAD8
HMMR
PACSIN2
NFX1
RASSF7
MMP15
ITPKA
WWC2
MATR3
SIM2
CBX7
VCPIP1
VPS72
STC2
SYT11
APOBR
HSBP1
GORAB
KHDRBS1
PDE4B
HCN1
MTFR1
NRXN3
RYBP
TOR2A
PVRL3
SIRT4
TRAPPC4
NUDT10
TM4SF1
SARNP
PAM16
CYB5R3
TPI1
NMT1
RNPEPL1
RPAP2
MEA1
SLC1A1
MMP16
CYTH3
PPFIA1
PML
POMP
TRIM2
ATP6V1G1
UNC45A
ACACA
TMEM126B
PEX10
KCNJ11
[truncated: 5,886 more rows]
